# Supplementary material for: Presence of Natural Killer B Cells in Simian Immunodeficiency Virus-Infected Colon That Have Properties and Functions Similar to Those of Natural Killer Cells and B Cells but Are a Distinct Cell Population
Source: J Virol. 2022 Mar 21;96(7):e00235-22. doi: 10.1128/jvi.00235-22 (PMC9006943; doi:10.1128/jvi.00235-22)
Supplement: Supplemental file 1 — Table S1. Download jvi.00235-22-s0001.xlsx, XLSX file, 8.1 MB [file jvi.00235-22-s0001.xlsx]

## Sheet: Normalized Expression
Geneid	Gene name	Transcript ID(s)	Transcript type	Exons	Strand	BAR071218_001	BAR071218_002	BAR071218_003	BAR071218_004	BAR071218_005	BAR071218_006
ENSMMUG00000015800	NOC2L	ENSMMUT00000047680,ENSMMUT00000022191	protein_coding	1:57357-57382,1:44510-44653,1:43122-43241,1:55290-55464,1:52056-52166,1:40822-42866,1:43137-43155,1:55082-55213,1:57357-57414,1:50322-50461,1:43604-43742,1:46225-46326,1:54115-54205,1:42760-42866,1:46581-46694,1:44285-44398,1:57072-57224,1:54354-54474,1:49435-49546,1:43210-43241,1:51488-51601,1:52279-52357,1:50733-50921	-	-5.78806	1.57861	4.74933	-0.90063	5.42369	-3.98318
ENSMMUG00000001817	HES4	ENSMMUT00000002557,ENSMMUT00000072736	protein_coding	1:100270-100357,1:100619-101905,1:99803-100176,1:100619-100726,1:97478-100176,1:100437-100532	-	0.64922	4.87286	3.90755	0.543561	4.42888	4.45719
ENSMMUG00000001819	ISG15	ENSMMUT00000076502,ENSMMUT00000002559	protein_coding	1:117395-117874,1:117380-118310,1:116734-116865,1:117370-117375	+	3.33337	7.13881	6.26723	5.93592	4.83686	5.96663
ENSMMUG00000000838	AGRN	ENSMMUT00000047676,ENSMMUT00000053248,ENSMMUT00000060320	protein_coding	1:144911-145111,1:123003-123264,1:148678-148792,1:154290-154514,1:149965-150157,1:145197-145345,1:120996-121172,1:147068-147192,1:151511-151671,1:152335-152451,1:142109-142179,1:153997-154029,1:121008-121172,1:136402-136507,1:148431-148558,1:141844-142063,1:152806-152893,1:150330-150543,1:155377-155534,1:151807-151918,1:151295-151416,1:149115-149468,1:150664-150750,1:147500-147838,1:146262-146378…	+	-6.28516	2.11207	-6.28516	-3.48608	-3.48608	-3.48608
ENSMMUG00000032293	RNF223	ENSMMUT00000047672	protein_coding	1:173834-174980,1:176387-176671	-	-5.12671	-0.0705603	-5.12671	-1.03493	-4.64452	-4.64452
ENSMMUG00000018699	C1orf159	ENSMMUT00000055910,ENSMMUT00000060554,ENSMMUT00000026289,ENSMMUT00000075964,ENSMMUT00000077978	protein_coding	1:192213-192284,1:192020-192116,1:182106-182203,1:187013-187078,1:192213-192306,1:181002-182203,1:183117-183313,1:183545-183575,1:191563-191572,1:184928-185062,1:184911-185062,1:192207-192284,1:191145-191167,1:187333-187470,1:206277-206769,1:183349-183575,1:187501-187528,1:185075-185116,1:191594-191726,1:191525-191541,1:192762-192874,1:187375-187470,1:183673-183698,1:191092-191167	-	-4.45053	3.23159	-4.45053	-5.3207	-3.19234	2.84357
ENSMMUG00000040640	NA	ENSMMUT00000053268	lincRNA	1:251444-251895,1:252157-252284	-	-4.28402	-4.28402	-4.28402	-1.87762	-5.48722	-5.48722
ENSMMUG00000042733	NA	ENSMMUT00000069945	lincRNA	1:270123-270261,1:270619-271157,1:270363-270428	+	-1.56252	-5.10153	-5.10153	-2.42617	-4.6697	-4.6697
ENSMMUG00000014205	TNFRSF18	ENSMMUT00000019938,ENSMMUT00000019937	protein_coding	1:298524-298648,1:298735-298916,1:301495-301681,1:298286-298640,1:300525-300647,1:299067-299154	-	-3.48437	1.88501	6.84209	5.64687	-2.81222	2.40808
ENSMMUG00000019518	SDF4	ENSMMUT00000027418,ENSMMUT00000027419	protein_coding	1:313928-314103,1:323844-324321,1:314239-314397,1:313114-313165,1:318755-318868,1:323844-324169,1:313235-313308,1:319310-319446,1:312046-313132	-	8.94794	6.88993	5.9966	7.14522	7.21905	7.47019
ENSMMUG00000010030	UBE2J2	ENSMMUT00000014000,ENSMMUT00000047670	protein_coding	1:349486-349566,1:348276-348945,1:366064-366747,1:350125-350263,1:350342-350444,1:361026-361156,1:348661-348945,1:355845-355885,1:351225-351243	-	6.70473	6.44724	4.03775	5.8556	5.96936	5.36475
ENSMMUG00000013866	INTS11	ENSMMUT00000047665,ENSMMUT00000019462,ENSMMUT00000047666,ENSMMUT00000019472,ENSMMUT00000019463,ENSMMUT00000070687,ENSMMUT00000019466,ENSMMUT00000062087	protein_coding	1:430634-430701,1:403421-403550,1:431680-431773,1:411604-411611,1:404442-404517,1:412880-412913,1:406924-406958,1:431203-431342,1:407040-407138,1:406391-406529,1:412432-412529,1:407166-407292,1:411894-411967,1:403625-403745,1:404163-404270,1:400795-403327,1:430412-430489,1:407040-407072,1:404355-404517,1:433107-433210,1:430784-430860,1:403262-403327,1:407040-407153,1:439663-439931,1:432722-432860…	-	6.34464	3.52697	4.0972	3.76602	4.43602	5.76677
ENSMMUG00000003582	MXRA8	ENSMMUT00000064770,ENSMMUT00000005068,ENSMMUT00000074793,ENSMMUT00000047663	protein_coding	1:445953-446049,1:445953-445976,1:443281-443357,1:443100-443198,1:443096-443357,1:444495-444590,1:443605-443760,1:447733-447781,1:443931-444401,1:443100-443180,1:442594-442622,1:443444-443483,1:442080-442887,1:442862-442887,1:444689-444991,1:447712-447781	-	-5.41317	-2.23246	3.06172	4.13223	-4.35807	-4.35807
ENSMMUG00000006904	CCNL2	ENSMMUT00000009647,ENSMMUT00000054577,ENSMMUT00000009646,ENSMMUT00000069352,ENSMMUT00000056794	protein_coding	1:487487-487579,1:485267-485378,1:484558-484905,1:482510-484905,1:496204-496687,1:485171-485221,1:486949-487090,1:496204-496506,1:487056-487090,1:490087-490115,1:488325-489470,1:485701-485802,1:487487-487586,1:484554-484905,1:495410-495519,1:482510-483907,1:486798-486811,1:485090-485182,1:487178-487282,1:496204-496299,1:496204-496436,1:484554-484701,1:486949-487020,1:490051-490115,1:495774-495848…	-	6.91732	7.52657	7.66948	7.76132	7.41157	6.94047
ENSMMUG00000047918	NA	ENSMMUT00000064191	lincRNA	1:533275-533678,1:527851-528054	+	-2.87357	-2.87357	-2.87357	0.184271	-6.89766	-1.90732
ENSMMUG00000045301	NA	ENSMMUT00000073339	protein_coding	1:562049-562162,1:562199-562264	+	0.635348	4.72066	-0.54597	3.06864	-0.145952	1.88734
ENSMMUG00000001549	NA	ENSMMUT00000047660,ENSMMUT00000023121,ENSMMUT00000002189	protein_coding	1:569250-569454,1:584036-584106,1:574155-574254,1:580864-580989,1:579735-579890,1:591112-591258,1:574700-574759,1:585253-585420,1:581310-581434,1:572982-573058,1:580540-580596,1:575862-575931,1:591112-591870,1:577567-577636,1:584727-584804,1:577168-577333,1:582264-582315,1:586915-587023,1:574267-574406,1:574299-574400,1:574428-574484,1:569144-569454	+	1.4468	6.33919	1.9786	4.12757	4.73765	0.899367
ENSMMUG00000001551	SSU72	ENSMMUT00000002192,ENSMMUT00000002196	protein_coding	1:598688-599311,1:600994-601112,1:633162-633241,1:602308-602447,1:624336-624479,1:633162-633435,1:624245-624479,1:624097-624207	-	1.57907	7.1661	6.76415	4.16249	5.65189	5.69494
ENSMMUG00000012961	MIB2	ENSMMUT00000018176,ENSMMUT00000018175,ENSMMUT00000018177,ENSMMUT00000064710,ENSMMUT00000018174	protein_coding	1:682468-682572,1:680563-680669,1:684140-684266,1:681064-681206,1:683885-684045,1:682655-682817,1:681064-681221,1:682892-683025,1:683362-683518,1:683114-683262,1:671590-671763,1:679626-679797,1:680773-680967,1:685504-685569,1:672629-672735,1:686150-686159,1:679242-679552,1:684356-684589,1:681306-681344,1:681324-681431,1:686150-686388,1:684920-685098,1:685172-685353,1:679306-679552	+	-4.31543	0.340061	-4.31543	2.6208	-5.4558	-5.4558
ENSMMUG00000001894	NA	ENSMMUT00000047658,ENSMMUT00000047654,ENSMMUT00000047653,ENSMMUT00000002667,ENSMMUT00000047655,ENSMMUT00000047656,ENSMMUT00000002668,ENSMMUT00000002671,ENSMMUT00000047657	protein_coding	1:694373-694463,1:697304-697352,1:706055-706067,1:706306-706370,1:716973-717119,1:702729-702745,1:702766-702809,1:694392-694463,1:691805-691994,1:696561-696635,1:705952-706053,1:715319-715561,1:709049-709187,1:697214-697279,1:705986-706081,1:702533-702697,1:691632-691724,1:693637-693758,1:702946-703034,1:702721-702749,1:705639-705687,1:716664-716947,1:703285-703349,1:702533-702669,1:702786-702847…	-	7.96945	7.75821	7.65503	7.70997	7.9816	7.69111
ENSMMUG00000005578	SLC35E2B	ENSMMUT00000007838,ENSMMUT00000047651	protein_coding	1:740396-740523,1:734292-734364,1:724343-724580,1:741335-741803,1:730034-730179,1:736419-736539,1:734728-734781,1:761501-761690,1:740994-741129,1:718204-718212,1:741335-741656	-	-4.72077	-2.83747	1.25381	3.7965	-5.05047	-5.05047
ENSMMUG00000010879	NADK	ENSMMUT00000015215,ENSMMUT00000069430,ENSMMUT00000015217	protein_coding	1:776018-776102,1:771284-771441,1:773808-773893,1:777246-777262,1:768450-770280,1:783150-783368,1:771777-771931,1:770118-770280,1:776678-776820,1:770803-770885,1:774053-774161,1:774053-774210,1:771517-771616,1:777327-777395,1:774682-774870,1:772923-773025,1:774741-774870,1:774053-774158,1:775934-775994,1:779756-779839,1:783150-783328,1:777275-777315	-	-1.30337	5.94974	2.73334	4.95698	4.91915	-2.49642
ENSMMUG00000001896	GNB1	ENSMMUT00000002674,ENSMMUT00000047647	protein_coding	1:802574-807492,1:838250-838356,1:807770-807876,1:807761-807876,1:919682-919917,1:825869-826031,1:828245-828308,1:814023-814089,1:847991-848068,1:809502-809718,1:848012-848114,1:863300-863348,1:840641-840679,1:810846-811047	-	6.56775	7.34374	7.61317	7.29058	7.52825	6.70581
ENSMMUG00000018911	PRKCZ	ENSMMUT00000026588,ENSMMUT00000069643	protein_coding	1:1236437-1236524,1:1225877-1225956,1:1091095-1091184,1:1226342-1226431,1:1222711-1222846,1:1222957-1223044,1:1220425-1220511,1:1186339-1186420,1:1203424-1203521,1:1085483-1085626,1:1236096-1236211,1:1193518-1193570,1:1225031-1225150,1:1090060-1090181,1:1195117-1195305,1:1220422-1220511,1:1184511-1184642,1:1236437-1236570,1:1176877-1176962,1:1094149-1094199,1:1186204-1186221	+	-3.65127	-3.65127	-3.65127	-6.11996	1.28612	-6.11996
ENSMMUG00000018916	NA	ENSMMUT00000026595,ENSMMUT00000026593,ENSMMUT00000026594	protein_coding	1:1244777-1245068,1:1245845-1245906,1:1239615-1239619,1:1245156-1245291,1:1244800-1245068,1:1236980-1237022,1:1236789-1236938	-	-5.72132	-5.72132	3.96885	-1.80639	-4.04992	-1.61748
ENSMMUG00000010280	SKI	ENSMMUT00000014367	protein_coding	1:1357825-1357940,1:1361130-1361165,1:1358847-1359139,1:1357517-1357642,1:1361182-1361322,1:1360568-1360798,1:1281621-1282589,1:1358390-1358658	+	-4.84437	2.83776	-4.84437	3.00275	-4.92687	-4.92687
ENSMMUG00000012346	RER1	ENSMMUT00000077125,ENSMMUT00000017308,ENSMMUT00000017306,ENSMMUT00000017310	protein_coding	1:1458937-1459072,1:1457741-1457819,1:1459761-1459850,1:1451694-1451781,1:1456028-1456048,1:1459761-1459830,1:1456119-1456218,1:1458937-1459025,1:1453328-1453432,1:1459847-1459905,1:1459761-1462123,1:1451701-1451781,1:1439731-1440494	+	8.81369	5.80712	4.19643	4.84966	7.13605	6.83153
ENSMMUG00000014686	PANK4	ENSMMUT00000020589	protein_coding	1:1578258-1578413,1:1589904-1590088,1:1566259-1566363,1:1567094-1567149,1:1583797-1583889,1:1583281-1583434,1:1580886-1580986,1:1577021-1577133,1:1581870-1582051,1:1575505-1575656,1:1584556-1584770,1:1566812-1566861,1:1585166-1585248,1:1581236-1581317,1:1565630-1565730,1:1584192-1584375,1:1576667-1576754,1:1565420-1565488,1:1563577-1564205	-	-3.18584	6.84262	1.71519	0.496537	1.26204	3.6134
ENSMMUG00000016329	TNFRSF14	ENSMMUT00000022931,ENSMMUT00000047644	protein_coding	1:1634424-1634454,1:1631274-1631399,1:1628747-1629739,1:1634605-1634750,1:1636050-1637082,1:1635784-1635815,1:1633551-1633641,1:1632749-1632904,1:1630675-1630783,1:1629671-1629739	+	7.91263	7.75537	0.550203	4.62002	5.52502	6.07316
ENSMMUG00000038565	NA	ENSMMUT00000047640	protein_coding	1:2366164-2366251,1:2347024-2347126,1:2377267-2377436,1:2353692-2353899,1:2382323-2382518,1:2362726-2364142,1:2022304-2022425,1:2383498-2383704,1:2137272-2137621,1:2377710-2377884,1:2195984-2196034,1:2335695-2335829,1:2356314-2356467,1:2355568-2355715,1:2369438-2369607,1:2370279-2370356,1:2385337-2390364	+	-1.15597	-5.63155	-5.63155	-4.13969	-4.13969	-4.13969
ENSMMUG00000003785	TPRG1L	ENSMMUT00000031539,ENSMMUT00000005356	protein_coding	1:2579058-2579211,1:2576815-2577091,1:2576891-2577091,1:2580090-2580284,1:2577513-2577689,1:2580090-2581106,1:2577224-2577315	+	-0.767624	3.60228	-4.30663	1.8382	2.15443	-5.4646
ENSMMUG00000003786	WRAP73	ENSMMUT00000005357	protein_coding	1:2584897-2585002,1:2591113-2591185,1:2583742-2583867,1:2583111-2583302,1:2587018-2587152,1:2602631-2602810,1:2579371-2582783,1:2598752-2598868,1:2586855-2586932,1:2587798-2587884,1:2599677-2599829,1:2588676-2588779	-	-3.97452	6.50893	-3.97452	2.58467	1.77195	-5.79672
ENSMMUG00000016569	TP73	ENSMMUT00000023268,ENSMMUT00000047632,ENSMMUT00000047635,ENSMMUT00000073006,ENSMMUT00000047633,ENSMMUT00000023267	protein_coding	1:2692880-2692973,1:2669836-2670078,1:2638592-2638689,1:2638625-2638689,1:2673366-2673485,1:2694152-2697709,1:2605285-2605355,1:2689520-2689608,1:2653886-2653924,1:2694152-2694484,1:2684241-2684427,1:2688543-2688652,1:2639316-2639436,1:2685037-2685152,1:2691393-2691541,1:2692356-2692494,1:2694152-2694167,1:2689060-2689202,1:2690717-2690838	+	-4.35919	3.09856	-4.35919	-3.16851	2.96072	-5.41204
ENSMMUG00000038836	NA	ENSMMUT00000077257	protein_coding	1:2748080-2748265,1:2745249-2745890,1:2747577-2747761	+	-5.37589	3.25458	-5.37589	-4.39534	1.29348	-4.39534
ENSMMUG00000032284	LRRC47	ENSMMUT00000047630	protein_coding	1:2766485-2767099,1:2758406-2758871,1:2753742-2753831,1:2754568-2754670,1:2753319-2753567,1:2756062-2756113	-	-3.32753	-3.32753	-3.32753	-6.44371	-6.44371	2.90483
ENSMMUG00000015173	CEP104	ENSMMUT00000021276,ENSMMUT00000021277	protein_coding	1:2792713-2792780,1:2794904-2795012,1:2792962-2793100,1:2818888-2819061,1:2806173-2806370,1:2809249-2809417,1:2803721-2803894,1:2796025-2796091,1:2812204-2812372,1:2779737-2783905,1:2804606-2804773,1:2813953-2814015,1:2796381-2796417,1:2827477-2827591,1:2816159-2816297,1:2799583-2799690,1:2822644-2822770,1:2808603-2808758,1:2813570-2813646,1:2800093-2800299,1:2822644-2822756,1:2806927-2807154,1:2…	-	-3.69533	7.73094	8.14567	2.32155	4.87327	4.98645
ENSMMUG00000015176	C1orf174	ENSMMUT00000021283	protein_coding	1:2867158-2867271,1:2874926-2875055,1:2861897-2863426,1:2863953-2864441	-	-1.77263	-1.77263	-1.77263	1.83503	0.845691	-7.99861
ENSMMUG00000022888	NPHP4	ENSMMUT00000066681,ENSMMUT00000022491,ENSMMUT00000032216,ENSMMUT00000047628	protein_coding	1:5023600-5023707,1:5021177-5021328,1:5045699-5045837,1:4995020-4995144,1:5113392-5114365,1:5005143-5005303,1:4983229-4983385,1:5070613-5070794,1:5054506-5054688,1:5022117-5022265,1:4978299-4978875,1:4995536-4995661,1:4981849-4981934,1:5070679-5070794,1:4979822-4980001,1:4990043-4990229,1:5022117-5022268,1:4990445-4990671,1:4982518-4982603,1:4992667-4992872,1:5025335-5025396,1:5018969-5019156,1:5…	-	-4.42087	5.47948	-4.42087	1.9179	-3.222	-2.05815
ENSMMUG00000016837	KCNAB2	ENSMMUT00000023658,ENSMMUT00000047625,ENSMMUT00000047626,ENSMMUT00000061811,ENSMMUT00000064634,ENSMMUT00000047627,ENSMMUT00000060761	protein_coding	1:5221045-5223863,1:5221045-5221134,1:5162948-5162989,1:5161689-5161765,1:5222492-5222581,1:5212382-5212542,1:5217355-5217475,1:5216448-5216533,1:5172633-5172850,1:5217554-5217648,1:5222391-5222472,1:5218861-5218981,1:5212456-5212542,1:5161637-5161765,1:5207379-5207423,1:5195522-5195559,1:5213324-5213368,1:5194554-5194597,1:5211059-5211102,1:5219493-5219581,1:5204333-5204412,1:5212420-5212542,1:5…	+	0.410842	7.5549	0.0814404	3.14253	3.62355	1.28111
ENSMMUG00000016838	CHD5	ENSMMUT00000031258,ENSMMUT00000023667,ENSMMUT00000047623,ENSMMUT00000023665	protein_coding	1:5244372-5244451,1:5248851-5248943,1:5234918-5235055,1:5234545-5234653,1:5228821-5228828,1:5251879-5252110,1:5224329-5227970,1:5251532-5251642,1:5273270-5273436,1:5293370-5293498,1:5248127-5248260,1:5270709-5270915,1:5257537-5257668,1:5249557-5249731,1:5258108-5258249,1:5270286-5270497,1:5248595-5248683,1:5293370-5293497,1:5258620-5258793,1:5228942-5229049,1:5229155-5229318,1:5254687-5254804,1:5…	-	-5.93423	2.48583	-5.93423	-3.837	-1.70864	-3.837
ENSMMUG00000018347	RPL22	ENSMMUT00000029720,ENSMMUT00000025784,ENSMMUT00000076205	protein_coding	1:5325088-5325090,1:5324423-5324440,1:5326355-5326422,1:5319368-5319492,1:5311922-5312066,1:5310545-5312066,1:5324423-5324527,1:5306716-5306734	-	7.92785	9.96173	10.2341	9.97331	9.9218	8.22855
ENSMMUG00000018350	ICMT	ENSMMUT00000025788,ENSMMUT00000025790	protein_coding	1:5368041-5368235,1:5364195-5364412,1:5365802-5365971,1:5366775-5366841,1:5367212-5367300,1:5368041-5368303,1:5354845-5356648	-	-3.26321	-3.26321	-3.26321	-1.39449	-1.88712	-6.50802
ENSMMUG00000004094	ACOT7	ENSMMUT00000005811,ENSMMUT00000005809,ENSMMUT00000075970,ENSMMUT00000079075	protein_coding	1:5414781-5414965,1:5454844-5454930,1:5487040-5487059,1:5533385-5533527,1:5398227-5398666,1:5398448-5398501,1:5463808-5463922,1:5486756-5486873,1:5499153-5499235,1:5398568-5398666,1:5497110-5498108,1:5398518-5398537,1:5470313-5470404,1:5398591-5398666,1:5475957-5476113,1:5431521-5431637	-	-3.74218	7.12038	7.85744	3.35824	4.20562	3.67179
ENSMMUG00000023676	ESPN	ENSMMUT00000074445,ENSMMUT00000064804,ENSMMUT00000055370,ENSMMUT00000033311,ENSMMUT00000064451,ENSMMUT00000047617	protein_coding	1:5589771-5589773,1:5596470-5598671,1:5581995-5582178,1:5587360-5587631,1:5590472-5590489,1:5591834-5591852,1:5590580-5590778,1:5590328-5590489,1:5593463-5593726,1:5586187-5586388,1:5602337-5602484,1:5590328-5590782,1:5592096-5592122,1:5582623-5582754,1:5593292-5593726,1:5593233-5593378,1:5590742-5590778,1:5582315-5582497,1:5599179-5599258,1:5593233-5593726,1:5599354-5599365,1:5590328-5590778,1:5…	+	-2.95183	-0.398522	-6.49084	-3.2804	-3.2804	-3.2804
ENSMMUG00000023677	TNFRSF25	ENSMMUT00000033315,ENSMMUT00000033317,ENSMMUT00000017171,ENSMMUT00000033318	protein_coding	1:5606628-5606706,1:5604891-5604925,1:5605133-5605240,1:5608332-5608379,1:5604891-5604928,1:5603461-5604050,1:5603722-5604050,1:5607693-5607813,1:5606803-5606970,1:5605339-5605394,1:5608332-5608784,1:5604283-5604463,1:5607341-5607475	-	-3.57922	-3.57922	-3.57922	1.64636	-6.19201	-6.19201
ENSMMUG00000023678	PLEKHG5	ENSMMUT00000033330,ENSMMUT00000033329,ENSMMUT00000064134,ENSMMUT00000033331,ENSMMUT00000028721,ENSMMUT00000056423	protein_coding	1:5617631-5617691,1:5613721-5613870,1:5614772-5614867,1:5615234-5615419,1:5616253-5616398,1:5639908-5639984,1:5618100-5618205,1:5611578-5611693,1:5619684-5619726,1:5615496-5615699,1:5611787-5611919,1:5639908-5640632,1:5612738-5612875,1:5616703-5616839,1:5644762-5644791,1:5628556-5628696,1:5662632-5662870,1:5612471-5612590,1:5640363-5640382,1:5610336-5610823,1:5610062-5610823,1:5608520-5609813,1:5…	-	6.45433	-6.01584	-6.01584	-3.75539	1.93343	-3.75539
ENSMMUG00000023681	NOL9	ENSMMUT00000033334	protein_coding	1:5687402-5687498,1:5669772-5669921,1:5677117-5677278,1:5675821-5675915,1:5676299-5676596,1:5694674-5694893,1:5693684-5693811,1:5687621-5687756,1:5670613-5670797,1:5698908-5699297,1:5684887-5684984	-	-5.5706	4.3216	4.00723	6.04173	0.917145	-4.20064
ENSMMUG00000032281	ZBTB48	ENSMMUT00000025556,ENSMMUT00000060572,ENSMMUT00000053331	protein_coding	1:5721319-5722077,1:5727290-5727382,1:5728031-5728185,1:5728746-5729033,1:5726514-5726625,1:5729545-5729841,1:5721388-5722077,1:5728869-5729033,1:5728031-5728187,1:5720803-5720912,1:5720803-5722077,1:5728609-5728745,1:5729545-5731317,1:5729385-5729473,1:5722885-5723126,1:5727787-5727873	+	3.09021	4.68088	-3.17444	2.88207	3.52125	-1.80667
ENSMMUG00000042613	NA	ENSMMUT00000047615	protein_coding	1:5741533-5741938,1:5744324-5745420,1:5731972-5735034,1:5737779-5737851	-	0.232917	5.36302	7.32059	4.80308	3.57993	4.53351
ENSMMUG00000002047	THAP3	ENSMMUT00000002897,ENSMMUT00000002896	protein_coding	1:5768201-5768274,1:5768069-5768274,1:5775956-5776021,1:5774710-5774991,1:5773210-5773275,1:5771460-5771652,1:5774283-5774414,1:5774310-5774414	+	-2.34038	1.21502	-2.34038	-0.0613467	-5.30249	1.89809
ENSMMUG00000004686	DNAJC11	ENSMMUT00000006619,ENSMMUT00000006620,ENSMMUT00000047614,ENSMMUT00000047613	protein_coding	1:5824841-5824928,1:5776459-5776553,1:5782398-5782553,1:5796823-5796951,1:5788743-5788836,1:5787429-5787545,1:5776752-5776765,1:5779111-5779253,1:5777605-5777630,1:5782398-5782501,1:5846061-5846132,1:5824841-5824970,1:5776099-5777630,1:5846061-5846168,1:5794459-5794532,1:5795722-5795844,1:5795761-5795844,1:5810436-5810537,1:5788647-5788836,1:5787911-5787996,1:5821711-5821784,1:5778035-5778164,1:5…	-	-1.40202	3.92386	-1.73142	-4.83021	5.27353	0.347093
ENSMMUG00000043877	NA	ENSMMUT00000060852,ENSMMUT00000060386,ENSMMUT00000053857	protein_coding	1:5971814-5971881,1:5934755-5934804,1:5957227-5957332,1:5934755-5934777,1:5971812-5971881,1:5935591-5935618,1:5976696-5976844,1:5935576-5935577,1:5976696-5976814,1:6040432-6040503	+	6.53968	-5.64134	2.13773	4.36041	2.80556	-4.12989
ENSMMUG00000038004	VAMP3	ENSMMUT00000064792,ENSMMUT00000026089	protein_coding	1:6903979-6904048,1:6903995-6904048,1:6908450-6908501,1:6909149-6909174,1:6907483-6907641,1:6901851-6901915,1:6909932-6913816	+	7.18981	5.12215	4.75327	6.0123	5.67962	5.37331
ENSMMUG00000018562	PER3	ENSMMUT00000026096,ENSMMUT00000057023	protein_coding	1:6915651-6915796,1:6928751-6928899,1:6914562-6914764,1:6957329-6957559,1:6914971-6914973,1:6959901-6960117,1:6917965-6918166,1:6940282-6940410,1:6933924-6934084,1:6915080-6915207,1:6965741-6965921,1:6924217-6924265,1:6951204-6951328,1:6933261-6933367,1:6916625-6916740,1:6938964-6939069,1:6972990-6973338,1:6966975-6967125,1:6951563-6951733,1:6957972-6958669,1:6940824-6940974,1:6914863-6915207,1:6…	+	-4.3558	3.56916	6.03856	3.17613	-1.00718	3.08298
ENSMMUG00000016546	TNFRSF9	ENSMMUT00000064288,ENSMMUT00000023238,ENSMMUT00000057949,ENSMMUT00000063665,ENSMMUT00000067886,ENSMMUT00000055885	protein_coding	1:7064149-7064236,1:7064149-7064279,1:7049635-7049680,1:7050704-7050765,1:7068172-7068279,1:7069428-7069527,1:7067645-7067782,1:7070321-7070486,1:7069428-7069611,1:7062586-7062717,1:7049592-7049680,1:7067158-7067224,1:7062624-7062717	-	-3.12024	-3.12024	-3.12024	3.94126	-6.65099	-6.65099
ENSMMUG00000038181	NA	ENSMMUT00000065538,ENSMMUT00000071709,ENSMMUT00000058228,ENSMMUT00000027633	protein_coding	1:7091415-7091498,1:7090410-7090576,1:7106630-7106716,1:7090606-7091229,1:7097950-7098009,1:7114116-7117837,1:7093938-7094039,1:7114116-7114276,1:7091391-7091504,1:7099527-7099596,1:7091415-7091504	+	1.42906	4.38811	6.02729	6.44052	5.01974	0.384199
ENSMMUG00000042176	ERRFI1	ENSMMUT00000065015,ENSMMUT00000065505,ENSMMUT00000053766	protein_coding	1:7140696-7140893,1:7131398-7131434,1:7140509-7140585,1:7139509-7139608,1:7138422-7139608,1:7140696-7140820	-	-5.05488	-5.05488	4.67087	-4.71635	-4.71635	3.99382
ENSMMUG00000021399	RERE	ENSMMUT00000047609,ENSMMUT00000047610,ENSMMUT00000030124,ENSMMUT00000047608,ENSMMUT00000060172	protein_coding	1:7513360-7514521,1:7512794-7513016,1:7514795-7514908,1:7706050-7706155,1:7764694-7764819,1:7513360-7513869,1:7775097-7775167,1:7647106-7647230,1:7518794-7518956,1:7690718-7690822,1:7512809-7513016,1:7658573-7658589,1:7508489-7508669,1:7508132-7508165,1:7514209-7514521,1:7656054-7656102,1:7574820-7574900,1:7513142-7514521,1:7517056-7517255,1:7612407-7612505,1:7705097-7705193,1:7644777-7644876,1:7…	-	7.57212	8.22881	8.86887	8.89012	8.84962	6.93006
ENSMMUG00000016307	SLC2A5	ENSMMUT00000022903,ENSMMUT00000063063,ENSMMUT00000065793	protein_coding	1:8204642-8207863,1:8228980-8229020,1:8208499-8208574,1:8227990-8228086,1:8208897-8208998,1:8209595-8209705,1:8227290-8227450,1:8210094-8210219,1:8217604-8217728,1:8207660-8207863,1:8211958-8212110,1:8238568-8239349,1:8207968-8208095,1:8227990-8228088,1:8209830-8210017,1:8238371-8239349,1:8238371-8238464	-	2.30749	4.1598	4.5031	2.9221	3.32331	4.72499
ENSMMUG00000002052	SPSB1	ENSMMUT00000002905,ENSMMUT00000020909	protein_coding	1:8527133-8527841,1:8537466-8541327,1:8527936-8527991,1:8526985-8527826	+	-0.146101	-3.68511	1.00156	1.49517	1.76131	-6.08613
ENSMMUG00000043999	SLC25A33	ENSMMUT00000074962	protein_coding	1:8740727-8740793,1:8703522-8703742,1:8748041-8751714,1:8737876-8737976,1:8735218-8735295,1:8745387-8745667,1:8719361-8719540	+	-0.0972465	7.72219	7.0054	5.12008	5.28812	4.22215
ENSMMUG00000006224	PIK3CD	ENSMMUT00000008706	protein_coding	1:8899526-8899704,1:8903567-8905535,1:8893389-8893618,1:8901828-8901973,1:8901521-8901644,1:8898114-8898164,1:8887872-8888044,1:8896206-8896427,1:8894495-8894644,1:8895069-8895158,1:8899793-8899905,1:8900078-8900156,1:8898679-8898800,1:8893081-8893309,1:8893975-8894154,1:8865827-8865931,1:8829762-8829836,1:8899313-8899412,1:8900675-8900842,1:8898244-8898411,1:8898996-8899139,1:8902358-8902490,1:8…	+	2.60944	7.8373	7.93366	6.66581	6.59862	5.11598
ENSMMUG00000006225	CTNNBIP1	ENSMMUT00000008708,ENSMMUT00000053868,ENSMMUT00000008709,ENSMMUT00000008710	protein_coding	1:9003323-9003413,1:8913158-8913315,1:9094544-9094615,1:8928731-8928880,1:8910949-8911119,1:8923159-8923407,1:8911906-8912132,1:8907174-8907371,1:8912744-8912892,1:9025060-9027561,1:8914730-8914786,1:9060559-9060643,1:8935345-8935374,1:8922650-8922771,1:8908719-8908854,1:8908160-8908344,1:8910379-8910524,1:8933970-8934165,1:8918023-8918185,1:8930418-8930626,1:8928117-8928302,1:9054672-9054791,1:8…	-	-2.76301	6.89955	3.21157	1.46701	3.55056	2.33054
ENSMMUG00000013292	LZIC	ENSMMUT00000072546,ENSMMUT00000018661	protein_coding	1:9135854-9135962,1:9113876-9116107,1:9132660-9132758,1:9105879-9105985,1:9117777-9117858,1:9122790-9122885,1:9134516-9134651,1:9134516-9134644,1:9141362-9141521	-	7.46633	6.18717	-0.444895	4.9323	3.14965	5.12666
ENSMMUG00000005863	NMNAT1	ENSMMUT00000072669,ENSMMUT00000068121,ENSMMUT00000008211	protein_coding	1:9185380-9185527,1:9175872-9175986,1:9179072-9179255,1:9186639-9188641,1:9175816-9175986,1:9185916-9185944,1:9185610-9185636,1:9185380-9185519	+	-1.65828	1.15453	-2.8396	-4.57395	2.51233	-1.28174
ENSMMUG00000002219	RBP7	ENSMMUT00000003139	protein_coding	1:9216413-9216480,1:9216283-9216400,1:9212781-9212959,1:9202584-9202656	+	-4.33692	-4.33692	-4.33692	-5.43432	-5.43432	-2.14211
ENSMMUG00000016296	UBE4B	ENSMMUT00000047583,ENSMMUT00000077564,ENSMMUT00000074988,ENSMMUT00000065527,ENSMMUT00000022893,ENSMMUT00000022891,ENSMMUT00000047584	protein_coding	1:9319018-9319159,1:9385997-9387363,1:9309016-9309402,1:9306228-9306372,1:9240489-9240512,1:9333393-9333491,1:9279643-9279734,1:9348531-9348630,1:9323542-9323656,1:9366139-9366283,1:9296977-9297112,1:9339950-9340088,1:9385997-9387348,1:9377336-9377527,1:9337473-9337505,1:9308335-9308563,1:9332056-9332112,1:9303909-9303996,1:9239800-9240512,1:9279208-9279394,1:9353200-9353298,1:9333179-9333295,1:9…	+	-0.904565	-0.904565	1.45312	1.38456	-0.340873	-1.3997
ENSMMUG00000040221	NA	ENSMMUT00000053830	protein_coding	1:9583138-9583193,1:9488430-9488507,1:9575963-9576048,1:9576380-9576509,1:9514015-9514094,1:9576677-9576839,1:9541157-9541305,1:9581690-9581808,1:9420352-9420675,1:9515508-9515591,1:9544493-9544630,1:9616303-9616424,1:9619059-9619208,1:9472234-9472413,1:9589503-9589587,1:9573822-9573940,1:9605110-9605171,1:9469973-9470049,1:9609774-9609919,1:9510023-9510102,1:9619573-9619765,1:9539457-9539550,1:9…	+	2.92732	1.00066	7.82149	4.41952	3.57776	3.75219
ENSMMUG00000030440	NA	ENSMMUT00000042549	protein_coding	1:9558654-9559454,1:9560632-9560813,1:9566305-9566374	-	-5.13169	5.5678	2.47489	3.05014	4.50041	-4.63955
ENSMMUG00000023029	PGD	ENSMMUT00000047582	protein_coding	1:9665420-9665542,1:9663736-9663869,1:9646058-9646354,1:9657655-9657789,1:9654351-9654420,1:9665625-9666489,1:9664866-9664965,1:9663347-9663477,1:9646856-9646931,1:9650718-9650836,1:9659294-9659483,1:9647612-9647791,1:9649678-9649743	+	1.01538	5.79588	7.81378	4.3888	4.51222	5.72401
ENSMMUG00000023030	CENPS-CORT	ENSMMUT00000032407,ENSMMUT00000076900,ENSMMUT00000071068,ENSMMUT00000066623,ENSMMUT00000032408,ENSMMUT00000032406,ENSMMUT00000060336	protein_coding	1:9676562-9676685,1:9685129-9685253,1:9685113-9685253,1:9692328-9692533,1:9677545-9677568,1:9677367-9677404,1:9677367-9677440,1:9673997-9674108,1:9692315-9695251,1:9691108-9691206,1:9683338-9683392,1:9683338-9683404,1:9677367-9677400,1:9683349-9683374,1:9673216-9673266,1:9692315-9692339	+	1.11918	3.26266	1.86092	3.14166	2.34905	0.752049
ENSMMUG00000032254	DFFA	ENSMMUT00000016337,ENSMMUT00000047581	protein_coding	1:9704552-9704764,1:9706122-9706273,1:9709612-9709650,1:9706495-9706684,1:9710209-9710351,1:9716423-9716558,1:9712783-9712944	-	-6.20909	1.73175	-6.20909	-3.56214	-3.56214	-3.56214
ENSMMUG00000019979	PEX14	ENSMMUT00000028081	protein_coding	1:9876517-9877731,1:9865455-9865540,1:9782151-9782235,1:9740557-9740604,1:9718995-9719120,1:9874273-9874364,1:9846486-9846614,1:9870007-9870109,1:9871343-9871440	+	-3.64444	4.09328	-3.64444	1.06979	1.86141	-6.1268
ENSMMUG00000042194	NA	ENSMMUT00000066090,ENSMMUT00000072577,ENSMMUT00000058911	lincRNA	1:9912547-9912674,1:9941060-9941185,1:9953642-9953764,1:9941553-9941724,1:9941147-9941185,1:9953456-9953764	-	-3.59129	-3.59129	-3.59129	1.586	-6.17994	-6.17994
ENSMMUG00000021834	C1orf127	ENSMMUT00000030723	protein_coding	1:10205824-10205961,1:10205231-10205315,1:10223273-10223393,1:10198168-10198358,1:10202570-10202693,1:10212979-10213122,1:10206926-10206964,1:10215197-10215321,1:10196229-10197401,1:10220326-10220445,1:10203526-10203722	-	-5.79015	2.0695	-5.79015	-3.98108	-3.98108	-1.54864
ENSMMUG00000007456	NA	ENSMMUT00000010422,ENSMMUT00000013203,ENSMMUT00000013204,ENSMMUT00000056491,ENSMMUT00000047578	protein_coding	1:10275170-10275237,1:10268236-10268399,1:10263892-10264140,1:10269760-10269900,1:10274343-10274626,1:10274032-10274191,1:10262567-10262920,1:10272057-10272227,1:10275100-10275155,1:10263903-10264140,1:10273261-10273344,1:10265070-10265212,1:10274032-10274158	+	7.00154	7.34443	7.10439	7.07801	8.0048	6.36756
ENSMMUG00000019321	SRM	ENSMMUT00000027131	protein_coding	1:10326272-10326394,1:10327141-10327286,1:10330471-10330591,1:10331022-10331188,1:10330047-10330139,1:10327991-10328144,1:10327375-10327458,1:10325460-10325492	-	-6.29246	-6.29246	2.14858	-3.47878	-3.47878	-3.47878
ENSMMUG00000019322	EXOSC10	ENSMMUT00000027134,ENSMMUT00000027136	protein_coding	1:10346210-10346281,1:10346509-10346604,1:10342797-10342870,1:10353075-10353125,1:10357248-10357358,1:10350175-10350225,1:10339289-10339417,1:10360936-10361040,1:10360463-10360628,1:10339387-10339417,1:10344320-10344404,1:10357573-10357648,1:10340363-10340439,1:10349939-10350017,1:10355590-10355780,1:10341000-10341061,1:10356894-10357037,1:10365184-10365307,1:10369198-10369382,1:10349421-10349527…	-	0.342526	7.87521	2.20456	3.68089	3.90105	2.84035
ENSMMUG00000019325	MTOR	ENSMMUT00000027142,ENSMMUT00000061244	protein_coding	1:10501406-10501611,1:10373743-10375685,1:10497428-10497550,1:10516175-10516309,1:10399505-10399605,1:10504850-10504978,1:10413437-10413514,1:10494205-10494334,1:10523991-10524253,1:10510725-10510833,1:10466421-10466563,1:10521535-10521696,1:10384374-10384446,1:10413121-10413228,1:10506256-10506442,1:10520773-10520881,1:10390992-10391114,1:10418533-10418633,1:10397694-10397816,1:10396353-10396527…	-	-5.24108	3.9501	5.34745	4.68648	3.90015	-4.53015
ENSMMUG00000032251	FBXO44	ENSMMUT00000003197,ENSMMUT00000047576	protein_coding	1:10918823-10918918,1:10914906-10915266,1:10921458-10921633,1:10915406-10915670,1:10918555-10918681,1:10914501-10914530,1:10919025-10919160,1:10918555-10918652,1:10921458-10923293,1:10915376-10915670	+	-0.723282	-4.26229	5.50503	-5.50895	1.98072	4.04769
ENSMMUG00000004677	AGTRAP	ENSMMUT00000070106,ENSMMUT00000006609,ENSMMUT00000069067,ENSMMUT00000060171	protein_coding	1:11010421-11010599,1:11012073-11012188,1:10996748-10996915,1:11006181-11006216,1:11012073-11012761,1:10996889-10996915,1:11012073-11012282,1:11008078-11008174,1:11009372-11009477,1:11010101-11010174,1:11007763-11007797,1:11010421-11010616	+	-3.59546	-3.59546	-3.59546	1.56519	-6.17578	-6.17578
ENSMMUG00000007829	CLCN6	ENSMMUT00000010967,ENSMMUT00000053464,ENSMMUT00000066113,ENSMMUT00000010968,ENSMMUT00000010966	protein_coding	1:11087215-11087237,1:11086321-11086387,1:11069936-11070051,1:11102801-11102824,1:11101113-11101219,1:11091739-11091806,1:11095719-11095885,1:11096452-11096578,1:11106675-11109777,1:11105107-11105350,1:11082072-11082103,1:11094339-11094471,1:11093412-11093470,1:11095365-11095478,1:11103919-11104075,1:11105550-11105553,1:11094339-11094455,1:11105419-11105509,1:11102915-11102931,1:11070834-11070897…	+	1.9561	6.79725	2.57572	2.75398	3.84088	4.73422
ENSMMUG00000012469	KIAA2013	ENSMMUT00000017482	protein_coding	1:11198381-11199413,1:11195247-11195270,1:11195814-11196667	-	-1.93645	-5.47545	-5.47545	-4.29578	-4.29578	-4.29578
ENSMMUG00000032249	PLOD1	ENSMMUT00000047568,ENSMMUT00000019890	protein_coding	1:11248300-11248365,1:11238832-11238992,1:11249090-11249194,1:11244648-11244752,1:11256000-11256125,1:11245956-11246081,1:11225494-11225657,1:11223120-11223211,1:11238891-11238992,1:11234428-11234540,1:11253339-11253485,1:11257804-11259019,1:11247529-11247642,1:11236131-11236194,1:11239565-11239696,1:11238388-11238399,1:11224913-11225046,1:11208374-11208449,1:11246435-11246576,1:11238213-11238310…	+	-4.39279	1.31026	4.6545	-5.37844	2.48996	4.46044
ENSMMUG00000023449	MFN2	ENSMMUT00000079218,ENSMMUT00000032989	protein_coding	1:11285330-11285483,1:11276169-11276304,1:11266258-11266301,1:11295393-11295462,1:11290807-11291027,1:11283015-11283123,1:11273138-11273316,1:11266422-11266566,1:11285699-11285766,1:11280611-11280735,1:11293481-11293615,1:11283232-11283339,1:11279484-11279646,1:11292151-11292347,1:11289927-11290029,1:11289608-11289712,1:11273142-11273316,1:11289093-11289219,1:11285912-11286033,1:11291620-11291775	+	-1.93645	-5.47545	-5.47545	-4.29578	-4.29578	-4.29578
ENSMMUG00000032248	MIIP	ENSMMUT00000047566	protein_coding	1:11317127-11317235,1:11318141-11318237,1:11305746-11305833,1:11308830-11308914,1:11307654-11307845,1:11317874-11318003,1:11308099-11308443,1:11319835-11320178,1:11319366-11319500,1:11317317-11317375	+	3.41145	7.62162	-2.03133	2.94037	3.6973	2.36406
ENSMMUG00000008340	TNFRSF8	ENSMMUT00000011663,ENSMMUT00000047564	protein_coding	1:11433062-11433087,1:11405520-11405602,1:11434954-11435158,1:11438990-11439234,1:11421208-11421320,1:11407675-11407828,1:11405850-11406013,1:11376960-11377047,1:11413009-11413161,1:11401062-11401214,1:11405324-11405466,1:11393021-11393137,1:11355647-11355709,1:11423406-11423507,1:11407712-11407828,1:11405376-11405450,1:11420779-11420872,1:11423638-11423691,1:11434951-11435158	+	-5.41573	-2.23503	-5.41573	-4.3555	-4.3555	-4.3555
ENSMMUG00000021447	TNFRSF1B	ENSMMUT00000047563,ENSMMUT00000030188	protein_coding	1:11486560-11486659,1:11500312-11500519,1:11463897-11464056,1:11463979-11464056,1:11491849-11491926,1:11490337-11490430,1:11488687-11488815,1:11492507-11492541,1:11505018-11505944,1:11489715-11489864,1:11490254-11490264,1:11490769-11491004	+	-2.78381	6.13818	7.187	4.23643	3.25931	3.04564
ENSMMUG00000021449	VPS13D	ENSMMUT00000030197	protein_coding	1:11652945-11653192,1:11611251-11611463,1:11632242-11632382,1:11587541-11587667,1:11715709-11715876,1:11663270-11663445,1:11525828-11525896,1:11680015-11680123,1:11562637-11562767,1:11568715-11568847,1:11714144-11714278,1:11546334-11546450,1:11682986-11683165,1:11668573-11668696,1:11662921-11663051,1:11794950-11795081,1:11601427-11601649,1:11620858-11621068,1:11644321-11644456,1:11674359-11674467…	+	-1.69265	3.50267	3.92396	4.91838	5.35518	-4.53958
ENSMMUG00000005681	DHRS3	ENSMMUT00000007984,ENSMMUT00000075331	protein_coding	1:11919567-11919953,1:11870854-11870979,1:11878819-11878902,1:11877545-11877664,1:11861789-11866556,1:11866524-11866531,1:11866544-11866556,1:11878819-11878962,1:11876972-11877210	-	-4.08844	-4.08844	4.75368	4.46773	-2.20814	-5.68279
ENSMMUG00000046109	NA	ENSMMUT00000070788	protein_coding	1:12113664-12114566	-	-4.53089	-4.53089	-4.53089	-5.24034	-3.11198	-5.24034
ENSMMUG00000000145	PDPN	ENSMMUT00000055381,ENSMMUT00000060712,ENSMMUT00000000211	protein_coding	1:12432000-12432006,1:12422599-12422732,1:12429819-12429857,1:12430413-12430528,1:12430413-12430518,1:12398458-12398512,1:12398071-12398421,1:12432000-12434106,1:12398165-12398278,1:12430413-12430524,1:12398334-12398421,1:12426305-12426434	+	-5.31969	-5.31969	2.09093	-4.45155	0.354655	-4.45155
ENSMMUG00000017040	PRDM2	ENSMMUT00000047558,ENSMMUT00000058159,ENSMMUT00000027518,ENSMMUT00000047557,ENSMMUT00000023956	protein_coding	1:12569373-12569499,1:12532570-12532643,1:12599242-12603628,1:12532411-12532643,1:12549483-12549586,1:12593960-12594070,1:12637284-12637427,1:12643817-12643842,1:12607014-12608575,1:12643817-12647295,1:12643817-12645773,1:12547649-12547793,1:12547676-12547793,1:12517652-12517729,1:12561466-12561618,1:12594052-12594070	+	8.56393	8.29053	7.37135	8.22185	8.48415	7.51983
ENSMMUG00000023070	KAZN	ENSMMUT00000032459,ENSMMUT00000032463,ENSMMUT00000032461	protein_coding	1:13866598-13866734,1:13794721-13794912,1:13890311-13890441,1:13887116-13887305,1:13794680-13794912,1:13432847-13433072,1:13946657-13946821,1:13934208-13934309,1:13875540-13875710,1:13758122-13758171,1:13944067-13944181,1:13924590-13924795,1:13932323-13932554,1:13934873-13935039,1:13925240-13925358,1:13792102-13792247,1:13893721-13893771,1:13895619-13895742,1:13895619-13895786	+	-2.12918	4.07807	-0.415353	4.62186	1.01473	-4.10305
ENSMMUG00000006164	TMEM51	ENSMMUT00000008623	protein_coding	1:14042428-14042965,1:14047200-14049076	+	1.24038	-2.29863	7.59294	2.58994	0.661272	3.28348
ENSMMUG00000003987	FHAD1	ENSMMUT00000065494,ENSMMUT00000005656,ENSMMUT00000074659,ENSMMUT00000063514,ENSMMUT00000054786,ENSMMUT00000005653,ENSMMUT00000005655	protein_coding	1:14230865-14234212,1:14145516-14145644,1:14134966-14135202,1:14161770-14162000,1:14211707-14211834,1:14156903-14157010,1:14231882-14231979,1:14217090-14217255,1:14079919-14080011,1:14138291-14138323,1:14203581-14203740,1:14122827-14123094,1:14205481-14205613,1:14175558-14175628,1:14098591-14098797,1:14216299-14216519,1:14223131-14223211,1:14161770-14161965,1:14075212-14075336,1:14194381-14194554…	+	2.19492	-1.34408	1.0136	-0.737465	1.32821	1.27369
ENSMMUG00000018163	CASP9	ENSMMUT00000025528,ENSMMUT00000069112,ENSMMUT00000047552,ENSMMUT00000025527	protein_coding	1:14388640-14388816,1:14375063-14375210,1:14369650-14374248,1:14386367-14386514,1:14388640-14388847,1:14387731-14387820,1:14403791-14403922,1:14403791-14404077,1:14376170-14376349,1:14398441-14398730,1:14374992-14375016,1:14374156-14374248,1:14389618-14389652,1:14375101-14375210,1:14398445-14398730	-	-2.93958	5.38689	-2.93958	3.24093	3.09845	-6.83165
ENSMMUG00000032244	DNAJC16	ENSMMUT00000069245,ENSMMUT00000047549,ENSMMUT00000060008	protein_coding	1:14429267-14429425,1:14417370-14417709,1:14427756-14427860,1:14448910-14448986,1:14448556-14448738,1:14452698-14456205,1:14452023-14452193,1:14408991-14409175,1:14414801-14414867,1:14450854-14450934,1:14445379-14445562,1:14452698-14453097,1:14420995-14423924,1:14459949-14459967,1:14442778-14442908,1:14425022-14425206,1:14409009-14409175,1:14406662-14406891,1:14451017-14451115	+	-3.60871	5.53524	-3.60871	0.794848	3.68549	-6.16252
ENSMMUG00000019912	NA	ENSMMUT00000027974,ENSMMUT00000066542	protein_coding	1:14535032-14535221,1:14513160-14513396,1:14499625-14499964,1:14526805-14526933,1:14499787-14499964,1:14508883-14509012,1:14521646-14521773,1:14516252-14516378,1:14542984-14544869,1:14539449-14539511,1:14533033-14533136	+	1.44881	2.40251	0.267489	1.70626	0.536943	1.8756
ENSMMUG00000016281	PLEKHM2	ENSMMUT00000075922,ENSMMUT00000047548,ENSMMUT00000064169,ENSMMUT00000022871	protein_coding	1:14614124-14614188,1:14604701-14604857,1:14601275-14601384,1:14613724-14613814,1:14612471-14613289,1:14617803-14617982,1:14606255-14606314,1:14602461-14602560,1:14569467-14569508,1:14618064-14618180,1:14619264-14619401,1:14604671-14604857,1:14619264-14620234,1:14615262-14615394,1:14599912-14599937,1:14614557-14614645,1:14617359-14617518,1:14569437-14569508,1:14600823-14600921,1:14613536-14613605…	+	-0.333719	8.4691	7.74026	5.9086	4.55318	5.41385
ENSMMUG00000045777	NA	ENSMMUT00000070580	lincRNA	1:14633082-14635384,1:14632294-14632596	+	-3.77315	-3.77315	-3.77315	-5.99808	0.676694	-5.99808
ENSMMUG00000032243	FBLIM1	ENSMMUT00000047545,ENSMMUT00000047546,ENSMMUT00000047547,ENSMMUT00000060328	protein_coding	1:14644791-14644979,1:14671755-14671865,1:14656236-14656429,1:14658905-14659074,1:14671755-14673791,1:14665225-14665342,1:14663421-14663599,1:14652394-14652663,1:14652414-14652663,1:14642776-14643357,1:14663623-14663827,1:14671755-14673919,1:14657375-14657477	+	-0.427324	-4.9029	-4.9029	-2.62481	-2.73998	-4.86834
ENSMMUG00000008026	SPEN	ENSMMUT00000068265,ENSMMUT00000011233	protein_coding	1:14846316-14846429,1:14835890-14836090,1:14864279-14864437,1:14853627-14861799,1:14834421-14834581,1:14767016-14767098,1:14862708-14863217,1:14802118-14802594,1:14840944-14841095,1:14862801-14863217,1:14844373-14844498,1:14864840-14865998,1:14844848-14844961,1:14798744-14799064,1:14863384-14863578,1:14864840-14864971,1:14847724-14847824,1:14862708-14862776	+	6.27695	9.42112	8.45445	8.0838	9.09619	6.97254
ENSMMUG00000008031	ZBTB17	ENSMMUT00000056537,ENSMMUT00000011238,ENSMMUT00000047544	protein_coding	1:14873821-14874027,1:14867382-14867768,1:14868911-14869031,1:14869812-14870112,1:14868934-14869189,1:14868045-14868203,1:14868869-14868954,1:14872471-14872659,1:14902557-14902697,1:14871269-14871394,1:14868045-14868246,1:14868045-14868254,1:14871687-14871827,1:14869111-14869227,1:14868588-14868718,1:14867847-14867936,1:14871687-14871849,1:14868588-14868739,1:14873821-14874025,1:14868788-14868799…	-	-0.251797	5.1784	4.14232	2.11599	3.89891	3.05401
ENSMMUG00000018243	FAM131C	ENSMMUT00000054072,ENSMMUT00000025635	protein_coding	1:14965432-14965704,1:14970332-14970397,1:14970916-14970948,1:14970261-14970292,1:14969868-14969959,1:14970884-14970942,1:14966881-14966986,1:14967017-14967063,1:14966500-14966615,1:14971012-14971015	-	-0.657731	0.034982	1.01915	0.475602	-1.68477	1.60557
ENSMMUG00000018245	EPHA2	ENSMMUT00000079062,ENSMMUT00000025638	protein_coding	1:15064635-15064750,1:15066768-15067081,1:15084338-15084422,1:15062873-15062928,1:15064004-15064227,1:15064246-15064274,1:15058464-15058619,1:15054282-15054387,1:15061077-15061286,1:15066749-15067081,1:15079464-15079531,1:15063453-15063552,1:15062196-15062384,1:15067178-15067333,1:15062497-15062622,1:15062492-15062622,1:15064004-15064157,1:15060733-15060882,1:15059257-15059450,1:15062196-15062379…	-	-2.29399	-2.29399	-2.29399	-1.64351	-7.47724	2.23877
ENSMMUG00000045364	SZRD1	ENSMMUT00000019911,ENSMMUT00000054750	protein_coding	1:15312449-15312451,1:15310846-15310895,1:15314513-15314615,1:15312664-15312938,1:15312684-15312938,1:15312592-15312636,1:15281774-15282051,1:15314513-15317602	+	1.48474	8.6107	5.99232	5.32844	5.82222	4.93709
ENSMMUG00000015898	SPATA21	ENSMMUT00000063750,ENSMMUT00000022341,ENSMMUT00000058504,ENSMMUT00000047538	protein_coding	1:15337916-15338001,1:15320180-15320355,1:15318810-15318987,1:15349707-15349767,1:15339495-15339546,1:15318224-15318281,1:15358873-15359001,1:15358968-15359001,1:15349305-15349353,1:15332374-15332445,1:15338394-15338865,1:15338394-15338836,1:15352035-15352271,1:15332130-15332247,1:15333364-15333501,1:15355474-15355625,1:15352586-15352793,1:15349707-15349990	-	-4.09181	-4.09181	-4.09181	-0.916601	-5.67942	-5.67942
ENSMMUG00000019940	NECAP2	ENSMMUT00000028017,ENSMMUT00000028016,ENSMMUT00000054324	protein_coding	1:15371614-15371714,1:15384042-15384117,1:15384039-15384117,1:15368730-15368821,1:15385561-15385609,1:15368558-15368821,1:15379753-15379930,1:15378106-15378201,1:15376070-15376151,1:15375879-15375983,1:15377099-15377207	+	-4.98016	4.17744	-4.98016	-4.79107	3.79926	-4.79107
ENSMMUG00000047409	NA	ENSMMUT00000078846	lincRNA	1:15407661-15408186,1:15412735-15412925	+	-5.60382	-1.29463	-5.60382	-4.16742	-4.16742	-4.16742
ENSMMUG00000007315	CROCC	ENSMMUT00000047537,ENSMMUT00000010223	protein_coding	1:15646884-15647027,1:15614060-15614303,1:15616546-15616700,1:15665635-15665766,1:15648215-15648374,1:15621374-15621559,1:15667311-15667397,1:15653841-15654213,1:15646374-15646508,1:15621652-15621735,1:15664782-15664931,1:15641262-15641389,1:15621814-15621875,1:15629738-15629974,1:15651355-15651522,1:15637951-15638095,1:15632002-15632235,1:15636593-15636775,1:15666447-15666632,1:15640794-15640987…	+	-2.81906	-2.81906	-2.81906	-4.70865	3.20366	-6.95218
ENSMMUG00000001420	MFAP2	ENSMMUT00000002021	protein_coding	1:15675813-15675842,1:15669573-15670242,1:15673412-15673489,1:15671892-15671978,1:15671683-15671727,1:15672296-15672385,1:15672070-15672096,1:15670820-15670907,1:15670497-15670570	-	-0.801246	-5.27682	-5.27682	-4.49442	-2.36605	-4.49442
ENSMMUG00000001610	ATP13A2	ENSMMUT00000002283,ENSMMUT00000047536,ENSMMUT00000067742,ENSMMUT00000002280,ENSMMUT00000002277	protein_coding	1:15702649-15702753,1:15684440-15684592,1:15692915-15692944,1:15701681-15701795,1:15693681-15693836,1:15696990-15697121,1:15701979-15702037,1:15688883-15689042,1:15688649-15688769,1:15685854-15685933,1:15693046-15693156,1:15690265-15690471,1:15686290-15686450,1:15702339-15702521,1:15692637-15692825,1:15688883-15688982,1:15682287-15682456,1:15686050-15686166,1:15708938-15708991,1:15699291-15699368…	-	-4.45217	3.32145	-4.45217	2.92687	-3.1907	-5.31906
ENSMMUG00000001614	SDHB	ENSMMUT00000062728,ENSMMUT00000002285,ENSMMUT00000055170	protein_coding	1:15749762-15749989,1:15715994-15716172,1:15749762-15749913,1:15726084-15726220,1:15730571-15730656,1:15719806-15719928,1:15725242-15725358,1:15717410-15717433,1:15721170-15721271,1:15740787-15740914,1:15741172-15741201	-	2.90356	5.71594	6.30531	4.85151	6.01671	4.0566
ENSMMUG00000001616	PADI2	ENSMMUT00000002293	protein_coding	1:15767853-15767981,1:15780764-15780875,1:15783534-15783712,1:15776358-15776509,1:15789411-15789536,1:15764261-15767048,1:15816150-15816348,1:15773734-15773878,1:15769146-15769231,1:15779580-15779687,1:15800310-15800382,1:15793248-15793309,1:15772910-15773003,1:15781637-15781740,1:15802127-15802310,1:15790876-15790993	-	-1.81234	5.83798	5.87869	4.8931	6.1389	-1.12767
ENSMMUG00000047630	RCC2	ENSMMUT00000075716,ENSMMUT00000064581	protein_coding	1:16118021-16118125,1:16150636-16150931,1:16152607-16152812,1:16133849-16133937,1:16121933-16122038,1:16125270-16125436,1:16141392-16141496,1:16141403-16141496,1:16132648-16132762,1:16118894-16118971,1:16122400-16122580,1:16150636-16150923,1:16134535-16134601,1:16134352-16134483,1:16137219-16137362,1:16120988-16121060,1:16115687-16118125	-	1.32636	8.7235	8.08073	6.63158	7.53938	3.95963
ENSMMUG00000010849	ARHGEF10L	ENSMMUT00000015177,ENSMMUT00000015176,ENSMMUT00000015178	protein_coding	1:16305597-16305633,1:16353459-16353632,1:16374395-16374516,1:16360885-16361066,1:16344905-16345011,1:16363649-16363764,1:16333432-16333604,1:16347948-16348025,1:16392709-16392857,1:16313867-16313900,1:16327842-16327933,1:16384900-16385054,1:16338646-16338762,1:16360892-16361066,1:16365958-16366058,1:16349081-16349260,1:16413331-16413505,1:16364322-16364449,1:16352078-16352170,1:16360614-16360628…	+	6.98186	-2.52268	4.42796	5.17936	-2.44702	6.1548
ENSMMUG00000004751	ALDH4A1	ENSMMUT00000070458,ENSMMUT00000006715,ENSMMUT00000047530	protein_coding	1:17645443-17645490,1:17639408-17641243,1:17651486-17651635,1:17643649-17643770,1:17649911-17650098,1:17641131-17641243,1:17644567-17644719,1:17653650-17653805,1:17651331-17651405,1:17657520-17657616,1:17658176-17658269,1:17671436-17671497,1:17653833-17653855,1:17645650-17645846,1:17671436-17671772,1:17657524-17657616,1:17647525-17647598,1:17654627-17654674,1:17642720-17642838	-	-0.829522	1.84366	-0.829522	0.219518	-0.723735	0.68883
ENSMMUG00000004754	NA	ENSMMUT00000006716,ENSMMUT00000006718	protein_coding	1:17679307-17679437,1:17689702-17689762,1:17677507-17677612,1:17688317-17688412,1:17680904-17681024,1:17685547-17685686,1:17680353-17680445,1:17680904-17680933,1:17687003-17687143,1:17723249-17723338,1:17722687-17723141	-	-3.6118	5.2941	-3.6118	2.45981	1.77012	-6.15943
ENSMMUG00000006669	UBR4	ENSMMUT00000009356,ENSMMUT00000047529,ENSMMUT00000055826	protein_coding	1:17898752-17898890,1:17961610-17961892,1:17887702-17887783,1:17985155-17985258,1:17868998-17869127,1:17880310-17880397,1:17939114-17939271,1:17863935-17864159,1:17883488-17883685,1:17906742-17906969,1:17949740-17949840,1:17871609-17871827,1:17942013-17942195,1:17876384-17876557,1:17901756-17901843,1:17928941-17929062,1:17937498-17937699,1:17959092-17959171,1:17863935-17864233,1:17954929-17955050…	-	9.45578	6.0077	6.10295	7.87823	6.5549	7.13329
ENSMMUG00000006688	EMC1	ENSMMUT00000009373,ENSMMUT00000047526,ENSMMUT00000047527	protein_coding	1:18018369-18018518,1:18031614-18031738,1:18008804-18009014,1:18017295-18017456,1:18022914-18023010,1:18030366-18030431,1:18024568-18024630,1:18018682-18018881,1:18006635-18006719,1:18026069-18026218,1:18005185-18005364,1:18013377-18013514,1:18024953-18025075,1:18025004-18025075,1:18005451-18005580,1:18030030-18030123,1:18023792-18023914,1:18025593-18025760,1:18009573-18009746,1:18026785-18026911…	-	4.53489	-6.76972	-6.76972	-3.00152	-3.00152	-3.00152
ENSMMUG00000038335	MRTO4	ENSMMUT00000056430	protein_coding	1:18039958-18040025,1:18040328-18040479,1:18038451-18038554,1:18041292-18041368,1:18036955-18037013,1:18033926-18034099,1:18041496-18046313,1:18039566-18039647	+	6.68819	3.69384	4.95433	5.9797	5.56017	3.79648
ENSMMUG00000006697	AKR7A2	ENSMMUT00000047525	protein_coding	1:18089156-18089255,1:18086377-18086538,1:18089467-18089563,1:18090607-18090794,1:18088152-18088281,1:18093982-18094249	-	-5.70867	-5.70867	4.71632	-4.06256	1.42411	-4.06256
ENSMMUG00000006892	PQLC2	ENSMMUT00000047524,ENSMMUT00000009632,ENSMMUT00000058090	protein_coding	1:18107727-18107819,1:18106703-18106790,1:18105851-18105980,1:18105972-18105980,1:18110486-18110560,1:18109517-18109564,1:18087425-18087463,1:18099701-18099942,1:18108428-18108613,1:18110486-18111210,1:18094362-18094516,1:18108004-18108075,1:18094912-18095071,1:18107441-18107583	+	-3.49974	4.56219	-1.14205	0.641841	-4.14314	3.4217
ENSMMUG00000006894	CAPZB	ENSMMUT00000066766,ENSMMUT00000077267,ENSMMUT00000047523,ENSMMUT00000009634,ENSMMUT00000009635	protein_coding	1:18206528-18206608,1:18206694-18206702,1:18206528-18206615,1:18121386-18121436,1:18138772-18138888,1:18206528-18206617,1:18126901-18126966,1:18139878-18140019,1:18234667-18234747,1:18269247-18269249,1:18268007-18269053,1:18126078-18126154,1:18162817-18162930,1:18120497-18121436,1:18124576-18124678,1:18206690-18206691,1:18169478-18169599	-	6.25807	7.51193	8.36116	7.86077	7.98509	6.2853
ENSMMUG00000032273	NA	ENSMMUT00000047597	protein_coding	1:18176539-18176667,1:18176123-18176500	-	-3.42403	-3.42403	-3.42403	-6.34721	-6.34721	2.42233
ENSMMUG00000005855	MINOS1	ENSMMUT00000071596,ENSMMUT00000061523,ENSMMUT00000008203	protein_coding	1:18405229-18405276,1:18374876-18374939,1:18409511-18409525,1:18406580-18406689,1:18406580-18406743	+	-0.799495	5.97549	5.77882	6.07456	5.13569	-0.255434
ENSMMUG00000003234	NA	ENSMMUT00000004575	protein_coding	1:18390186-18390404,1:18389960-18390115	+	8.27956	8.84688	7.68344	8.11277	8.87839	7.81872
ENSMMUG00000032231	NBL1	ENSMMUT00000070194,ENSMMUT00000047519,ENSMMUT00000076662	protein_coding	1:18440152-18444157,1:18438619-18438730,1:18428611-18428693,1:18440152-18440415,1:18438324-18438512,1:18425959-18426044	+	-3.24084	-3.24084	-3.24084	3.33826	-6.53039	-6.53039
ENSMMUG00000002492	TMCO4	ENSMMUT00000047518,ENSMMUT00000003546	protein_coding	1:18539344-18539476,1:18530893-18530990,1:18574171-18574262,1:18524173-18524337,1:18465304-18465381,1:18483684-18483801,1:18518967-18519051,1:18529267-18529386,1:18586436-18586949,1:18465949-18466122,1:18556411-18556438,1:18477472-18477589,1:18461899-18466122,1:18523209-18523345,1:18530192-18530335,1:18567151-18567337,1:18557195-18557369,1:18567151-18567329	-	4.29624	0.0178231	-7.87485	-1.89638	0.231977	-1.89638
ENSMMUG00000010764	NA	ENSMMUT00000015046	protein_coding	1:18683388-18683519,1:18687368-18687544,1:18669784-18669932,1:18661679-18662150,1:18674049-18674161,1:18684068-18684164,1:18677209-18677331,1:18685919-18686103	+	-3.71687	6.38755	5.92196	1.06681	3.73439	3.79143
ENSMMUG00000045550	PLA2G2D	ENSMMUT00000005869,ENSMMUT00000057235	protein_coding	1:18907394-18907500,1:18911688-18911727,1:18904156-18906141,1:18908220-18908364,1:18911688-18911788,1:18906138-18906141	-	-2.2704	-2.2704	-2.2704	0.653488	-7.50083	0.0361411
ENSMMUG00000038859	MUL1	ENSMMUT00000078123	protein_coding	1:19291614-19296278,1:19303823-19304087,1:19296908-19297028,1:19298851-19298938	-	7.66344	3.78277	4.37642	5.42033	5.15037	5.25193
ENSMMUG00000043488	CDA	ENSMMUT00000068266	protein_coding	1:19424801-19427372,1:19418898-19418955,1:19395576-19395786,1:19411521-19411632	+	-4.96879	-4.96879	3.43758	3.1049	-4.80245	-4.80245
ENSMMUG00000008835	PINK1	ENSMMUT00000012347,ENSMMUT00000075562	protein_coding	1:19453779-19453961,1:19454849-19455012,1:19448850-19448950,1:19458800-19459876,1:19458800-19459057,1:19442403-19442859,1:19442771-19442859,1:19442473-19442650,1:19456879-19457006,1:19457371-19457607,1:19446513-19446800	+	-0.525383	4.21292	-4.06439	1.75726	3.57273	-5.70685
ENSMMUG00000008836	DDOST	ENSMMUT00000012348,ENSMMUT00000069229,ENSMMUT00000061871	protein_coding	1:19469238-19469881,1:19464125-19464211,1:19468922-19469032,1:19469238-19469395,1:19461643-19461790,1:19460390-19460539,1:19460856-19460976,1:19469479-19469480,1:19463701-19463804,1:19462259-19462407,1:19469524-19469528,1:19460627-19460733,1:19469238-19469401,1:19462650-19462743,1:19463465-19463559	-	-4.06957	3.45292	-4.06957	3.76394	-2.74851	-5.70166
ENSMMUG00000008847	SH2D5	ENSMMUT00000012371	protein_coding	1:19535279-19535425,1:19536351-19536425,1:19540129-19541309,1:19528482-19530749,1:19532825-19532993,1:19536873-19536953,1:19537307-19537435,1:19532384-19532492,1:19531506-19531665,1:19533139-19533390	-	-1.80585	4.63798	-1.80585	0.569189	0.42198	0.0351088
ENSMMUG00000008852	HP1BP3	ENSMMUT00000012382,ENSMMUT00000047511,ENSMMUT00000047509,ENSMMUT00000047510	protein_coding	1:19592397-19592492,1:19579202-19579282,1:19577037-19577191,1:19585382-19585510,1:19552315-19554696,1:19555774-19555887,1:19588375-19588382,1:19559951-19560110,1:19591860-19591959,1:19567252-19567342,1:19587742-19587784,1:19592397-19592592,1:19588375-19588528,1:19557737-19557848,1:19582508-19582651,1:19585382-19585541,1:19557808-19557848,1:19598183-19598663,1:19554402-19554696	-	2.7336	8.50719	9.58127	7.1201	6.78208	6.91988
ENSMMUG00000004149	EIF4G3	ENSMMUT00000067182,ENSMMUT00000074866,ENSMMUT00000058644,ENSMMUT00000063931,ENSMMUT00000073973,ENSMMUT00000013999,ENSMMUT00000070763,ENSMMUT00000066402,ENSMMUT00000078548	protein_coding	1:19856807-19856935,1:19897041-19897116,1:19917226-19917257,1:19698969-19699079,1:19755664-19755772,1:19788402-19788581,1:19993257-19993423,1:19706018-19706264,1:19897041-19897091,1:19635476-19635574,1:19746639-19746658,1:19661477-19661570,1:19991277-19991331,1:19992713-19992899,1:19649038-19649210,1:19625513-19625659,1:19671014-19671250,1:19711167-19711255,1:19621427-19621573,1:19776487-19776609…	-	2.12952	8.69383	8.78246	6.51133	6.84564	6.24884
ENSMMUG00000010942	ECE1	ENSMMUT00000057813,ENSMMUT00000072581,ENSMMUT00000058145,ENSMMUT00000065486,ENSMMUT00000015316,ENSMMUT00000015315	protein_coding	1:20070314-20070428,1:20086316-20086437,1:20042838-20043014,1:20116229-20116534,1:20061725-20061823,1:20152038-20152145,1:20051014-20051124,1:20105059-20105200,1:20105059-20105251,1:20083251-20083316,1:20044632-20044727,1:20038282-20043014,1:20060809-20060886,1:20176583-20176733,1:20081729-20081920,1:20116550-20116555,1:20058350-20058453,1:20040073-20043014,1:20050223-20050290,1:20098689-20098901…	-	6.14204	7.10741	7.76382	6.41253	7.66843	6.9323
ENSMMUG00000002217	ALPL	ENSMMUT00000003136,ENSMMUT00000063966,ENSMMUT00000070178	protein_coding	1:20333035-20333100,1:20350601-20350866,1:20335072-20335074,1:20341315-20341458,1:20336426-20336601,1:20326743-20326907,1:20332981-20333100,1:20333459-20333574,1:20343468-20343537,1:20346959-20347093,1:20350601-20351632,1:20335494-20335668,1:20281322-20281381,1:20349770-20349889,1:20349030-20349221	+	-3.68731	-3.68731	-3.68731	-6.08393	1.10594	-6.08393
ENSMMUG00000002218	RAP1GAP	ENSMMUT00000003143,ENSMMUT00000065960,ENSMMUT00000066121,ENSMMUT00000071279,ENSMMUT00000061849,ENSMMUT00000003142,ENSMMUT00000003141,ENSMMUT00000064983	protein_coding	1:20375378-20375487,1:20370964-20371016,1:20391010-20391108,1:20399371-20399779,1:20383192-20383347,1:20387079-20387182,1:20370472-20370575,1:20370914-20371016,1:20378877-20379008,1:20392117-20392164,1:20372006-20372129,1:20399371-20399480,1:20393072-20393121,1:20384532-20384661,1:20368741-20369790,1:20381922-20382008,1:20424865-20424904,1:20395412-20395486,1:20386276-20386329,1:20399371-20399464…	-	-1.93645	-5.47545	-5.47545	-4.29578	-4.29578	-4.29578
ENSMMUG00000017344	USP48	ENSMMUT00000047507,ENSMMUT00000024398,ENSMMUT00000024395	protein_coding	1:20471216-20471371,1:20482787-20482911,1:20465688-20465813,1:20520338-20520420,1:20531149-20531269,1:20456480-20456506,1:20525051-20525105,1:20512849-20513028,1:20454570-20455106,1:20479576-20479682,1:20503685-20503834,1:20504816-20504941,1:20526558-20526685,1:20496767-20496881,1:20496153-20496283,1:20560899-20561032,1:20462898-20462946,1:20477554-20477658,1:20525141-20525173,1:20482511-20482633…	-	8.35208	9.19285	8.29644	7.95879	9.60654	8.27604
ENSMMUG00000020035	NA	ENSMMUT00000028165	protein_coding	1:20669903-20670138,1:20669861-20669879	+	-2.9988	7.16432	6.65488	4.40098	4.12157	2.29786
ENSMMUG00000022009	CDC42	ENSMMUT00000006670,ENSMMUT00000069646,ENSMMUT00000030969	protein_coding	1:20861763-20862632,1:20858521-20858718,1:20858291-20858400,1:20853562-20853634,1:20863242-20864764,1:20823404-20823523,1:20860904-20860942,1:20850274-20850428	+	9.29406	9.43691	9.30414	9.29915	9.3254	9.41055
ENSMMUG00000046184	NA	ENSMMUT00000058604,ENSMMUT00000055144	protein_coding	1:21064499-21064569,1:21064402-21064638,1:21064664-21065255,1:21064597-21064630,1:21065292-21065320	-	-5.14192	-0.562068	2.43307	-1.09031	-1.09031	-1.09031
ENSMMUG00000018618	ZBTB40	ENSMMUT00000072240,ENSMMUT00000026173	protein_coding	1:21281289-21281490,1:21262041-21262737,1:21261973-21262737,1:21295086-21295172,1:21223303-21223456,1:21263495-21263628,1:21273931-21274123,1:21298564-21298758,1:21281857-21281990,1:21274738-21274880,1:21284423-21284881,1:21278810-21279002,1:21290011-21290175,1:21283936-21284104,1:21280754-21280890,1:21294190-21294352,1:21285641-21285847,1:21292764-21292978,1:21296582-21296808	+	-3.74276	3.39512	-3.74276	0.532068	1.40601	-6.02847
ENSMMUG00000020756	C1QC	ENSMMUT00000029196	protein_coding	1:21421493-21422435,1:21418299-21418492,1:21417868-21418014	+	-4.09038	2.35345	8.31201	6.49107	-5.68086	5.76487
ENSMMUG00000023382	NA	ENSMMUT00000032898,ENSMMUT00000054382,ENSMMUT00000032896,ENSMMUT00000030026,ENSMMUT00000075113,ENSMMUT00000078501	protein_coding	1:21655900-21656024,1:21557115-21557799,1:21635487-21635642,1:21637414-21637749,1:21685895-21686050,1:21679368-21679490,1:21686919-21687021,1:21686919-21689852,1:21656290-21656340,1:21666528-21666690,1:21683583-21683776,1:21686919-21688776,1:21685895-21686054,1:21670057-21670121,1:21547619-21547646,1:21554119-21554187,1:21553374-21553473,1:21669126-21669234,1:21681129-21681344,1:21554123-21554187…	+	2.94805	-0.396292	0.201043	0.541914	1.30452	0.906368
ENSMMUG00000009773	KDM1A	ENSMMUT00000074263,ENSMMUT00000013655,ENSMMUT00000013654,ENSMMUT00000065000	protein_coding	1:21847578-21848068,1:21836575-21836648,1:21847578-21847763,1:21843444-21843631,1:21841648-21841669,1:21835682-21835816,1:21793801-21793966,1:21820216-21820322,1:21782212-21782576,1:21845897-21846024,1:21837763-21837874,1:21814018-21814151,1:21846669-21846815,1:21782226-21782576,1:21844004-21844118,1:21808099-21808158,1:21782072-21782576,1:21833521-21833611,1:21841691-21841823,1:21817729-21817807…	+	-3.20576	7.67132	8.23593	4.2193	4.75483	3.72736
ENSMMUG00000045584	LUZP1	ENSMMUT00000065690,ENSMMUT00000067416	protein_coding	1:21855574-21855582,1:21874072-21874177,1:21855873-21858944,1:21849585-21853696,1:21855873-21859063,1:21946945-21947560	-	-1.86689	7.6067	1.87474	2.23666	2.67684	2.70105
ENSMMUG00000032222	HTR1D	ENSMMUT00000047498	protein_coding	1:21963460-21964711	-	-6.19833	1.67793	-6.19833	-3.57291	-3.57291	-3.57291
ENSMMUG00000010970	HNRNPR	ENSMMUT00000060883,ENSMMUT00000015348,ENSMMUT00000059401,ENSMMUT00000059184,ENSMMUT00000068328	protein_coding	1:22095892-22096504,1:22096216-22096265,1:22106976-22107111,1:22095892-22096496,1:22124658-22124776,1:22096440-22096504,1:22096083-22096085,1:22096125-22096496,1:22096320-22096427,1:22127031-22127187,1:22123920-22124027,1:22127031-22127142,1:22108922-22109098,1:22103933-22104138,1:22096642-22096763,1:22127031-22127199,1:22098983-22099132,1:22120693-22120806,1:22130390-22130713,1:22095764-22095882…	-	1.43359	9.17134	9.35631	6.86231	7.08526	6.01367
ENSMMUG00000010973	ZNF436	ENSMMUT00000015352	protein_coding	1:22154257-22154383,1:22155178-22155270,1:22156775-22157049,1:22146930-22150797,1:22156567-22156653	-	-2.97708	3.71205	-2.97708	1.91797	2.63406	-6.79415
ENSMMUG00000042021	ASAP3	ENSMMUT00000073517,ENSMMUT00000010162,ENSMMUT00000064546	protein_coding	1:22226503-22226680,1:22231439-22231554,1:22227574-22227707,1:22241902-22241976,1:22231992-22232067,1:22222423-22222482,1:22232891-22232948,1:22231724-22231810,1:22232837-22232971,1:22222377-22222599,1:22231439-22231548,1:22224115-22224222,1:22227235-22227329,1:22232524-22232609,1:22224316-22224383,1:22225232-22225317,1:22224953-22225068,1:22232837-22232948,1:22223767-22223962,1:22229815-22229884…	-	-4.4405	1.95806	-4.4405	-5.33073	3.73853	-5.33073
ENSMMUG00000011832	E2F2	ENSMMUT00000016577	protein_coding	1:22314731-22314950,1:22323584-22324366,1:22313761-22313919,1:22317467-22317572,1:22309237-22309429,1:22301834-22302482,1:22311870-22311984	-	-3.49974	-3.49974	-3.49974	2.04376	-6.27149	-6.27149
ENSMMUG00000043586	ID3	ENSMMUT00000054816,ENSMMUT00000076496	protein_coding	1:22352016-22352468,1:22352016-22352729,1:22347999-22351301,1:22351822-22351906,1:22347999-22351906	-	1.71117	9.14594	-0.406712	3.04051	4.27296	3.13693
ENSMMUG00000002445	RPL11	ENSMMUT00000055266,ENSMMUT00000003486	protein_coding	1:22492750-22492779,1:22491063-22491194,1:22487934-22487979,1:22489916-22490022,1:22488741-22488891,1:22492209-22492319,1:22488027-22488029,1:22492750-22492828	+	8.86043	9.15235	9.04324	9.21921	9.08745	8.74936
ENSMMUG00000003173	ELOA	ENSMMUT00000004493	protein_coding	1:22547670-22547781,1:22538923-22539131,1:22544560-22544616,1:22550596-22550707,1:22546102-22547293,1:22548401-22548556,1:22548664-22548761,1:22545408-22545514,1:22550166-22550346,1:22551276-22551448,1:22553143-22555689	+	0.184733	6.52729	4.16722	4.68428	5.81303	0.381929
ENSMMUG00000019554	PITHD1	ENSMMUT00000027463	protein_coding	1:22582365-22583312,1:22572388-22572586,1:22580753-22580857,1:22573743-22573820,1:22573315-22573358,1:22581391-22581499	+	-0.361906	8.08598	8.58788	5.86273	5.37782	5.07141
ENSMMUG00000019551	LYPLA2	ENSMMUT00000027462,ENSMMUT00000027461,ENSMMUT00000047496	protein_coding	1:22589127-22589989,1:22589127-22589177,1:22588873-22589046,1:22588307-22588377,1:22587438-22587469,1:22588511-22588584,1:22585570-22585598,1:22585627-22585691,1:22588670-22588788,1:22587091-22587194,1:22587597-22587662,1:22587117-22587194,1:22588148-22588195,1:22585601-22585691,1:22588670-22588771	+	6.48609	7.23444	7.13035	6.68859	7.42961	6.73267
ENSMMUG00000019549	GALE	ENSMMUT00000027457,ENSMMUT00000047495	protein_coding	1:22591470-22591583,1:22592119-22592295,1:22594038-22594794,1:22590947-22591024,1:22591135-22591220,1:22591314-22591380,1:22590043-22590448,1:22592509-22592622,1:22595411-22595774,1:22593322-22593437,1:22590592-22590706,1:22593594-22593719	-	0.110881	4.709	5.90985	3.63707	3.75906	3.33362
ENSMMUG00000019548	HMGCL	ENSMMUT00000027454,ENSMMUT00000027455,ENSMMUT00000060965	protein_coding	1:22596568-22597259,1:22614453-22614536,1:22621952-22622097,1:22611372-22611467,1:22612173-22612280,1:22615484-22615567,1:22597158-22597259,1:22621952-22622072,1:22621952-22622011,1:22608868-22609016,1:22602671-22602859,1:22605139-22605202,1:22598945-22599070,1:22595411-22597259	-	-4.76063	3.54147	1.47315	1.65984	3.60475	-5.0106
ENSMMUG00000004216	FUCA1	ENSMMUT00000005987	protein_coding	1:22644453-22644643,1:22639789-22641654,1:22658497-22658634,1:22649761-22649961,1:22654907-22655012,1:22660734-22660868,1:22641873-22641972,1:22663750-22664453	-	0.93905	6.11643	5.87648	5.12454	4.31111	3.49631
ENSMMUG00000004217	CNR2	ENSMMUT00000005988	protein_coding	1:22669563-22671471,1:22716810-22717010	-	-6.24151	2.88173	4.01855	-1.2862	5.4747	-3.52973
ENSMMUG00000038340	NA	ENSMMUT00000067930,ENSMMUT00000059779,ENSMMUT00000064255	protein_coding	1:22704126-22704548,1:22704126-22704621,1:22705523-22705528,1:22705980-22705982,1:22703490-22704104,1:22705010-22705222,1:22704642-22704706,1:22704623-22704706	-	-3.41718	-3.41718	-3.41718	0.0241435	-6.35406	-3.92162
ENSMMUG00000013783	PNRC2	ENSMMUT00000019350	protein_coding	1:22763626-22763818,1:22765230-22767234,1:22764726-22764931	+	7.47326	7.60807	8.02102	8.04794	8.65391	6.40051
ENSMMUG00000038562	NA	ENSMMUT00000070512,ENSMMUT00000077006,ENSMMUT00000053732	protein_coding	1:22775622-22775675,1:22783093-22783192,1:22771723-22771783,1:22784831-22784895,1:22775191-22775488,1:22775897-22776059,1:22779351-22779447	-	-3.06594	8.6482	7.58315	5.42276	4.96919	2.77345
ENSMMUG00000023057	IFNLR1	ENSMMUT00000032445,ENSMMUT00000071122	protein_coding	1:22978376-22982200,1:22982136-22982200,1:22983787-22983946,1:22985844-22985986,1:23011689-23011742,1:22983365-22983495,1:23005138-23005261,1:22993740-22993924,1:23011689-23011746	-	-3.55467	-1.67138	-3.55467	-6.21656	3.65241	-6.21656
ENSMMUG00000037652	NA	ENSMMUT00000066383	protein_coding	1:23056097-23056351	-	6.04274	9.0327	9.18177	8.52008	8.9501	6.78702
ENSMMUG00000004464	STPG1	ENSMMUT00000047491,ENSMMUT00000006324,ENSMMUT00000047493	protein_coding	1:23222425-23222562,1:23222425-23222472,1:23190722-23190782,1:23180899-23183027,1:23180547-23180623,1:23182837-23183027,1:23194758-23194866,1:23204792-23204893,1:23191047-23191212,1:23212462-23212580,1:23200518-23200688	-	-4.37186	-4.37186	-4.37186	-2.31683	-5.39938	-5.39938
ENSMMUG00000004466	NIPAL3	ENSMMUT00000006326,ENSMMUT00000006327,ENSMMUT00000006329,ENSMMUT00000006331	protein_coding	1:23287085-23287170,1:23241842-23241934,1:23281447-23281535,1:23241586-23241934,1:23278703-23278838,1:23268093-23268152,1:23272375-23272520,1:23289735-23293717,1:23285060-23285154,1:23335225-23335235,1:23263139-23263207,1:23265016-23265187,1:23282999-23283062,1:23276602-23276645,1:23238155-23238306,1:23238152-23238306,1:23275995-23276091	+	7.42029	6.02613	4.35824	6.27613	7.14619	4.38233
ENSMMUG00000022927	RCAN3	ENSMMUT00000047489,ENSMMUT00000032271,ENSMMUT00000074116,ENSMMUT00000047490	protein_coding	1:23356323-23356496,1:23359707-23359859,1:23335278-23335472,1:23359707-23361624,1:23357883-23358054,1:23323101-23323431,1:23335225-23335472,1:23359707-23359891	+	1.99982	-2.47575	1.26587	1.66402	2.59416	-3.46825
ENSMMUG00000006645	SRRM1	ENSMMUT00000047488,ENSMMUT00000009300,ENSMMUT00000062045	protein_coding	1:23489639-23489719,1:23481369-23481563,1:23475199-23475288,1:23500501-23500710,1:23472511-23472531,1:23499224-23499374,1:23492367-23492408,1:23472201-23472531,1:23477782-23477952,1:23478916-23479031,1:23480369-23480572,1:23475584-23475706,1:23475179-23475288,1:23481868-23481987,1:23500993-23502087,1:23495957-23496067,1:23500501-23500568,1:23483812-23484086,1:23491849-23491993,1:23490224-23490310…	+	6.97012	9.56842	8.33372	8.29589	8.8264	7.74998
ENSMMUG00000002416	CLIC4	ENSMMUT00000003431	protein_coding	1:23663523-23663704,1:23570919-23571152,1:23625915-23626024,1:23653546-23653652,1:23664432-23666255,1:23639839-23639964	+	-3.25156	6.25973	8.00791	3.74037	3.11847	4.15723
ENSMMUG00000002420	RUNX3	ENSMMUT00000003439,ENSMMUT00000076345	protein_coding	1:23728950-23729108,1:23740923-23741027,1:23749341-23749497,1:23723821-23724365,1:23751379-23751641,1:23751379-23752059,1:23786377-23786434,1:23721266-23724365	-	3.89317	8.91921	9.26617	7.83011	7.41862	6.82982
ENSMMUG00000002968	SYF2	ENSMMUT00000004206,ENSMMUT00000004205	protein_coding	1:24061464-24061487,1:24054001-24054099,1:24056791-24056881,1:24061464-24062406,1:24052251-24052416,1:24061126-24061233,1:24057467-24057584,1:24051662-24052416,1:24058345-24058470	-	8.09773	8.53306	8.96837	9.46165	8.94335	7.19417
ENSMMUG00000002970	RSRP1	ENSMMUT00000047487,ENSMMUT00000004211	protein_coding	1:24075578-24075933,1:24071311-24071477,1:24076452-24076636,1:24075949-24076109,1:24075578-24076175,1:24074287-24074438,1:24072599-24072682,1:24071361-24071477	-	-0.483012	6.7679	5.81854	3.98669	4.53701	3.57972
ENSMMUG00000032217	TMEM50A	ENSMMUT00000047485	protein_coding	1:24099256-24099790,1:24112087-24112154,1:24122821-24124480,1:24103927-24104039,1:24117960-24118020,1:24101801-24101906,1:24113393-24113485	+	-3.36537	5.80576	5.85154	3.30454	2.79323	2.19416
ENSMMUG00000018014	MACO1	ENSMMUT00000047484,ENSMMUT00000025304	protein_coding	1:24244380-24244538,1:24245775-24245957,1:24216884-24217062,1:24210363-24210489,1:24191747-24191826,1:24214467-24214590,1:24258711-24258913,1:24251875-24252049,1:24208015-24208156,1:24249635-24249755,1:24218953-24219454,1:24191700-24191826	+	7.5174	6.65081	7.37338	6.81411	7.68822	7.03926
ENSMMUG00000004788	MAN1C1	ENSMMUT00000006761,ENSMMUT00000064208,ENSMMUT00000055389	protein_coding	1:24502720-24502721,1:24504503-24504618,1:24574227-24574342,1:24507074-24507154,1:24518387-24518504,1:24569862-24570081,1:24574227-24574288,1:24374971-24375837,1:24513305-24513399,1:24572616-24572788,1:24504513-24504618,1:24504438-24504445,1:24572616-24572792,1:24443706-24443802,1:24562355-24562470,1:24523967-24524060,1:24575364-24576145	+	-4.25379	-0.401205	-4.25379	-5.51745	2.12612	-5.51745
ENSMMUG00000007854	MTFR1L	ENSMMUT00000010999,ENSMMUT00000011000	protein_coding	1:24614808-24614915,1:24615439-24615871,1:24621082-24621191,1:24621397-24621608,1:24617445-24617554,1:24618068-24618172,1:24624645-24624966,1:24624681-24624966,1:24627369-24628396	+	7.5827	3.39821	-4.20631	1.70334	3.09922	1.97205
ENSMMUG00000007857	PAQR7	ENSMMUT00000011003	protein_coding	1:24672381-24673457,1:24658195-24660567,1:24667219-24667335	-	-3.36318	1.80511	-3.36318	1.17324	0.313567	-6.40806
ENSMMUG00000000653	STMN1	ENSMMUT00000061183,ENSMMUT00000000943	protein_coding	1:24688386-24688418,1:24696371-24696895,1:24697288-24697479,1:24700459-24700471,1:24699439-24699612,1:24682524-24682628,1:24699439-24699611	-	6.9046	8.79053	8.76626	9.66829	8.91129	5.88182
ENSMMUG00000042211	NA	ENSMMUT00000075288	protein_coding	1:24685797-24685952	+	2.71375	-0.573115	0.466911	2.60436	-2.1352	2.13839
ENSMMUG00000000655	PAFAH2	ENSMMUT00000000944,ENSMMUT00000073282	protein_coding	1:24771657-24771827,1:24758369-24759611,1:24774211-24774302,1:24789333-24790204,1:24789333-24789469,1:24769755-24769909,1:24759024-24759611,1:24799727-24800245,1:24782317-24782385,1:24788192-24788345,1:24781803-24781944,1:24780220-24780333,1:24786984-24787080	-	-3.52974	-3.52974	-3.52974	1.89378	-6.2415	-6.2415
ENSMMUG00000039842	NA	ENSMMUT00000067566	protein_coding	1:24794107-24794518,1:24794893-24795238,1:24795281-24795528,1:24794540-24794871	-	-4.15155	2.81079	-4.15155	0.940857	-0.813483	-5.61969
ENSMMUG00000012328	SLC30A2	ENSMMUT00000017276,ENSMMUT00000047479	protein_coding	1:24845814-24845973,1:24842460-24842605,1:24848980-24849051,1:24844971-24845076,1:24846667-24846820,1:24848259-24848479,1:24847567-24847713,1:24840449-24842605,1:24843076-24843210,1:24848980-24849029	-	-3.92226	-3.92226	-0.180637	-5.84897	-3.72061	1.54443
ENSMMUG00000019986	NA	ENSMMUT00000028090	protein_coding	1:24909937-24910596,1:24909745-24909834	+	4.7256	3.74721	4.94582	6.52569	6.82978	0.0631635
ENSMMUG00000016874	PDIK1L	ENSMMUT00000047478,ENSMMUT00000023704	protein_coding	1:24929722-24930949,1:24922344-24922645,1:24919739-24919839,1:24929722-24930462,1:24919134-24919342	+	-6.20909	1.73175	-6.20909	-3.56214	-3.56214	-3.56214
ENSMMUG00000045223	FAM110D	ENSMMUT00000058726	protein_coding	1:24970671-24972125,1:24968215-24968321	+	-3.46562	-3.46562	-3.46562	2.21435	-6.30561	-6.30561
ENSMMUG00000004682	ZNF593	ENSMMUT00000006614	protein_coding	1:24980388-24980530,1:24979827-24980026,1:24980261-24980358	+	-4.15867	4.59377	-4.15867	-1.06331	2.9523	-5.61256
ENSMMUG00000000644	CEP85	ENSMMUT00000054664,ENSMMUT00000000928	protein_coding	1:25087757-25087982,1:25065015-25065132,1:25088352-25088512,1:25086166-25086273,1:25079878-25080030,1:25046930-25046981,1:25066945-25067130,1:25051201-25051353,1:25088355-25088508,1:25082994-25083044,1:25062058-25062752,1:25064469-25064602,1:25082083-25082176,1:25088608-25091101,1:25046909-25046981,1:25080850-25081004	+	-3.32627	6.41545	-3.32627	2.49273	3.71514	-6.44496
ENSMMUG00000000646	SH3BGRL3	ENSMMUT00000000934	protein_coding	1:25092248-25092303,1:25092315-25092471,1:25091957-25092124,1:25091329-25091382	+	-4.11754	7.30732	7.24046	5.46986	5.83859	-0.878205
ENSMMUG00000000649	UBXN11	ENSMMUT00000000936,ENSMMUT00000047470,ENSMMUT00000047472	protein_coding	1:25108515-25108627,1:25093478-25093687,1:25114654-25114724,1:25104763-25104889,1:25114654-25114759,1:25096570-25096647,1:25107998-25108052,1:25104763-25104892,1:25114893-25115017,1:25112475-25112573,1:25107489-25107565,1:25093495-25093687,1:25096924-25097138,1:25113239-25113267,1:25095481-25095601,1:25093982-25094055,1:25093767-25093907,1:25095259-25095362,1:25119825-25119932	-	-5.1995	-3.31621	-5.1995	-4.57173	-4.57173	-4.57173
ENSMMUG00000010240	CD52	ENSMMUT00000014314	protein_coding	1:25133660-25134008,1:25131411-25131536	+	3.45841	8.62735	8.07147	7.12641	7.10557	5.92525
ENSMMUG00000010241	CRYBG2	ENSMMUT00000078730,ENSMMUT00000014317	protein_coding	1:25135673-25135832,1:25172034-25172097,1:25152238-25152374,1:25151950-25152076,1:25145726-25145855,1:25176073-25176565,1:25158768-25161659,1:25153059-25153185,1:25151043-25151075,1:25153047-25153185,1:25142487-25142610,1:25135477-25135565,1:25151547-25151686,1:25158768-25161714,1:25157827-25157956,1:25150800-25150912,1:25151312-25151438,1:25137982-25138140,1:25135374-25135565,1:25143008-25143147…	-	-4.15091	-4.15091	-4.15091	-5.62033	-1.21207	-5.62033
ENSMMUG00000022426	DHDDS	ENSMMUT00000031542,ENSMMUT00000047464,ENSMMUT00000031543,ENSMMUT00000069755,ENSMMUT00000047465	protein_coding	1:25272090-25272144,1:25300037-25300482,1:25295259-25298969,1:25299828-25299872,1:25300919-25301014,1:25301463-25302328,1:25270622-25270723,1:25299828-25300066,1:25295259-25295498,1:25265023-25265060,1:25259738-25259854,1:25295262-25298969,1:25253419-25253622,1:25268814-25268930,1:25264918-25265060,1:25286086-25286193,1:25295262-25295498,1:25254051-25254113,1:25253996-25254113,1:25283833-25283947…	+	5.70091	8.01407	7.34731	7.27006	6.92465	6.86758
ENSMMUG00000022111	RPS6KA1	ENSMMUT00000031106,ENSMMUT00000067373,ENSMMUT00000057407,ENSMMUT00000074975,ENSMMUT00000064371,ENSMMUT00000031108,ENSMMUT00000031109,ENSMMUT00000047462,ENSMMUT00000077049,ENSMMUT00000053517	protein_coding	1:25389675-25389781,1:25402509-25402670,1:25382019-25382099,1:25385213-25385355,1:25359829-25359840,1:25391929-25392018,1:25364663-25364728,1:25382266-25382345,1:25383446-25383505,1:25402908-25402984,1:25360533-25360574,1:25376858-25376893,1:25367552-25367583,1:25405841-25405901,1:25405543-25405661,1:25392374-25392532,1:25384009-25384115,1:25377841-25377922,1:25376554-25376688,1:25360390-25360574…	+	2.01851	8.71715	6.80184	5.6048	6.70022	5.23248
ENSMMUG00000012697	ARID1A	ENSMMUT00000075994,ENSMMUT00000017806,ENSMMUT00000017807,ENSMMUT00000073589	protein_coding	1:25609120-25610011,1:25596987-25597154,1:25563460-25563672,1:25615840-25615893,1:25600936-25601045,1:25605918-25606125,1:25607607-25607782,1:25609120-25609751,1:25598059-25598156,1:25597844-25598040,1:25608378-25608512,1:25609120-25609581,1:25610673-25610715,1:25563472-25563672,1:25566465-25566581,1:25613538-25614743,1:25610373-25610503,1:25596219-25596308,1:25607292-25607424,1:25608145-25608295…	+	7.65791	6.91255	6.89457	7.18433	7.63628	6.64443
ENSMMUG00000012700	PIGV	ENSMMUT00000047459,ENSMMUT00000017808	protein_coding	1:25629732-25630853,1:25626542-25626676,1:25624731-25624822,1:25624004-25624058,1:25633169-25636825,1:25621530-25623767	+	-3.98708	3.09462	-3.98708	-5.78415	4.25631	-3.35171
ENSMMUG00000041160	ZDHHC18	ENSMMUT00000065360	protein_coding	1:25682495-25682597,1:25679965-25680114,1:25685099-25685198,1:25681674-25681811,1:25681932-25681980,1:25687575-25692235,1:25662720-25662810,1:25684126-25684238	+	5.86029	2.58437	-3.13431	4.05283	5.53675	-4.27924
ENSMMUG00000018721	GPN2	ENSMMUT00000047457,ENSMMUT00000026316,ENSMMUT00000047458	protein_coding	1:25713624-25715518,1:25725289-25725445,1:25715446-25715518,1:25726008-25726442,1:25725306-25725445,1:25726251-25726418,1:25722308-25722468,1:25722813-25722843,1:25726008-25726041,1:25720508-25720638	-	7.40039	6.95438	6.51544	6.64548	6.92796	7.29677
ENSMMUG00000018723	GPATCH3	ENSMMUT00000047456	protein_coding	1:25729270-25729391,1:25729981-25730040,1:25727326-25727542,1:25729028-25729155,1:25730837-25731011,1:25734793-25735217,1:25738040-25738530	-	5.36206	3.78378	5.47294	4.96465	5.08457	4.56957
ENSMMUG00000010290	NUDC	ENSMMUT00000059516,ENSMMUT00000014381	protein_coding	1:25780278-25780329,1:25779541-25779624,1:25775903-25776076,1:25759853-25759933,1:25775687-25775806,1:25774783-25774848,1:25748445-25748537,1:25779719-25779837,1:25762184-25762261,1:25775668-25775806,1:25774488-25774702,1:25774488-25774691	+	-2.60838	5.31658	7.38597	2.71154	3.40236	3.98027
ENSMMUG00000002555	KDF1	ENSMMUT00000003635	protein_coding	1:25785277-25785351,1:25782353-25784753,1:25786261-25787299	-	-4.17179	-2.2885	-4.17179	-5.59944	0.566798	-5.59944
ENSMMUG00000016893	SLC9A1	ENSMMUT00000077403,ENSMMUT00000023727	protein_coding	1:25958125-25958243,1:25962185-25962435,1:25958278-25958502,1:25958300-25958502,1:25960601-25960818,1:25950432-25953088,1:25955651-25955740,1:25954170-25954271,1:25966792-25967252,1:25954829-25955002,1:26008882-26009233,1:25953645-25953717,1:25955116-25955186,1:25954461-25954575,1:26008882-26009861	-	-4.71706	3.42945	5.08401	5.24061	3.60997	-5.05418
ENSMMUG00000004762	WDTC1	ENSMMUT00000006729	protein_coding	1:26166124-26166359,1:26149202-26149248,1:26171362-26173736,1:26158997-26159091,1:26120705-26120852,1:26122880-26122963,1:26159489-26159604,1:26089040-26089372,1:26161309-26161384,1:26157484-26157666,1:26170185-26170377,1:26162875-26163048,1:26154667-26154854,1:26168821-26168995,1:26162002-26162110,1:26150283-26150394	+	6.92976	1.88477	-4.36878	-0.288923	0.6944	4.04027
ENSMMUG00000004767	TMEM222	ENSMMUT00000047450,ENSMMUT00000067032,ENSMMUT00000006732,ENSMMUT00000047451,ENSMMUT00000067712	protein_coding	1:26198806-26198837,1:26189247-26189432,1:26202105-26202192,1:26189338-26189432,1:26197471-26197555,1:26199182-26199212,1:26202105-26204709,1:26200859-26200989,1:26200087-26200135,1:26200666-26200762,1:26200640-26200762,1:26201380-26201404,1:26197734-26197772,1:26189341-26189432	+	6.1118	2.68235	1.00895	5.50369	5.63493	-1.33552
ENSMMUG00000004768	SYTL1	ENSMMUT00000047447,ENSMMUT00000047449,ENSMMUT00000006734,ENSMMUT00000047448	protein_coding	1:26218375-26218580,1:26214992-26215163,1:26214478-26214584,1:26218798-26218937,1:26215371-26215531,1:26216847-26216946,1:26216196-26216354,1:26210548-26210738,1:26212634-26212782,1:26213177-26213222,1:26214796-26214926,1:26216658-26216736,1:26215050-26215163,1:26207280-26207476,1:26214514-26214550,1:26213018-26213090,1:26215788-26215884,1:26214796-26214896,1:26210510-26210738,1:26214478-26214550	+	-3.94709	-3.94709	-3.94709	-0.192978	-5.82414	-5.82414
ENSMMUG00000018322	FCN3	ENSMMUT00000025748,ENSMMUT00000025749,ENSMMUT00000070765	protein_coding	1:26235159-26235181,1:26231446-26231630,1:26235197-26235326,1:26234950-26235084,1:26233725-26233827,1:26238904-26238999,1:26237825-26237952,1:26239276-26239894,1:26239276-26239366,1:26233586-26233827,1:26238180-26238212,1:26238180-26238215,1:26238859-26238999,1:26234950-26235061,1:26238513-26238557	-	-4.37186	-4.37186	-4.37186	-2.31683	-5.39938	-5.39938
ENSMMUG00000018323	CD164L2	ENSMMUT00000047446,ENSMMUT00000025752	protein_coding	1:26247721-26247808,1:26244081-26244087,1:26246893-26246964,1:26243043-26243889,1:26247721-26247809,1:26244625-26244769,1:26247065-26247232,1:26246344-26246388	-	-1.64232	2.62732	-5.18133	-4.58991	-4.58991	4.98348
ENSMMUG00000018221	WASF2	ENSMMUT00000069386,ENSMMUT00000025610	protein_coding	1:26283838-26283972,1:26280881-26280998,1:26283161-26283314,1:26274305-26274819,1:26272853-26273010,1:26277448-26277603,1:26293657-26293786,1:26293657-26293829,1:26279736-26279866,1:26272989-26273010	-	-0.600827	7.40805	7.81048	4.67194	5.00889	4.93687
ENSMMUG00000009868	AHDC1	ENSMMUT00000013788	protein_coding	1:26429854-26432641,1:26429672-26429709,1:26410995-26411626,1:26424042-26428970	-	7.20244	6.67957	2.10799	4.90502	6.24023	4.84476
ENSMMUG00000014434	FGR	ENSMMUT00000074018,ENSMMUT00000020255	protein_coding	1:26499614-26499712,1:26488500-26490863,1:26492173-26492326,1:26490655-26490863,1:26494744-26494763,1:26501010-26501112,1:26513816-26513900,1:26494577-26494686,1:26490960-26491091,1:26503064-26503126,1:26494914-26495017,1:26494577-26494726,1:26493428-26493583,1:26492593-26492669,1:26501660-26501885,1:26501660-26501898,1:26494797-26494860,1:26493173-26493352	-	7.02602	3.85113	4.42495	7.59539	-0.831079	8.53779
ENSMMUG00000011454	IFI6	ENSMMUT00000016036	protein_coding	1:26548030-26548123,1:26545185-26545279,1:26547020-26547169,1:26547252-26547329	-	2.96316	-1.51241	3.74042	0.743349	1.23834	3.20947
ENSMMUG00000012243	FAM76A	ENSMMUT00000017150,ENSMMUT00000017148,ENSMMUT00000058984,ENSMMUT00000017156,ENSMMUT00000017147	protein_coding	1:26641268-26641354,1:26605892-26605972,1:26640731-26640829,1:26612993-26613047,1:26610038-26610139,1:26641268-26643905,1:26628827-26628913,1:26625026-26625183,1:26614391-26614543,1:26640308-26640409,1:26641268-26644710,1:26625146-26625183,1:26635939-26636074,1:26604645-26605972,1:26607291-26607355	+	5.37919	7.86009	-2.62064	3.37741	3.8446	3.39663
ENSMMUG00000012252	PPP1R8	ENSMMUT00000017161,ENSMMUT00000047443,ENSMMUT00000009690,ENSMMUT00000059733	protein_coding	1:26711958-26712013,1:26683850-26683987,1:26704189-26704287,1:26692193-26692236,1:26720287-26720440,1:26713871-26713931,1:26694045-26694150,1:26693870-26693938,1:26702166-26702248,1:26713871-26713879,1:26654297-26654548,1:26700368-26700440,1:26723189-26723409,1:26654431-26654548,1:26725684-26725828,1:26694010-26694150,1:26732057-26732407,1:26671471-26671540,1:26675876-26675975,1:26729105-26729169	+	-5.02659	4.51104	5.17907	4.00552	5.40264	-4.74464
ENSMMUG00000012965	EYA3	ENSMMUT00000018182,ENSMMUT00000065465,ENSMMUT00000070758,ENSMMUT00000059900,ENSMMUT00000056271,ENSMMUT00000018185,ENSMMUT00000018181	protein_coding	1:26863217-26863377,1:26844604-26844698,1:26898881-26899018,1:26914008-26914087,1:26881327-26881463,1:26887690-26887775,1:26848206-26848306,1:26881327-26881466,1:26909942-26909972,1:26914509-26914540,1:26919447-26919490,1:26874618-26874701,1:26859517-26859631,1:26883467-26883650,1:26847106-26847222,1:26959474-26959613,1:26959474-26959618,1:26840497-26844698,1:26920061-26920084,1:26959474-26959634…	-	-2.91479	6.59649	3.60501	2.53888	3.41805	1.32978
ENSMMUG00000011681	PTAFR	ENSMMUT00000016361	protein_coding	1:27058511-27059146,1:27025682-27029435	-	-2.22043	0.96027	8.9228	2.0666	1.26139	4.33464
ENSMMUG00000017080	DNAJC8	ENSMMUT00000056169,ENSMMUT00000061814,ENSMMUT00000024014	protein_coding	1:27086536-27086658,1:27085842-27086658,1:27089669-27089744,1:27114667-27114771,1:27096591-27096685,1:27101545-27101601,1:27091516-27091607,1:27110268-27110369,1:27114667-27114744,1:27097184-27097250,1:27094935-27095006	-	-0.0910648	7.8488	6.23622	5.12925	4.61055	4.25416
ENSMMUG00000041556	NA	ENSMMUT00000070668	processed_pseudogene	1:27111965-27112168	+	-4.08061	-1.40744	-1.72293	-1.69584	0.175484	-5.69062
ENSMMUG00000018678	ATP5IF1	ENSMMUT00000026259,ENSMMUT00000059994,ENSMMUT00000026260	protein_coding	1:27121284-27121320,1:27120699-27120740,1:27119679-27119765,1:27119856-27119947,1:27118719-27119765,1:27121360-27121626	+	7.08558	6.8015	7.02828	7.46602	7.04348	6.40585
ENSMMUG00000019993	SESN2	ENSMMUT00000028099,ENSMMUT00000067633	protein_coding	1:27146354-27146448,1:27157761-27157958,1:27158360-27158542,1:27155385-27155450,1:27160857-27161047,1:27154682-27155450,1:27159389-27159539,1:27167229-27167373,1:27168217-27169985,1:27158657-27158869,1:27160072-27160190,1:27166342-27166402	+	8.83945	6.99446	7.3544	7.21368	7.16277	8.81186
ENSMMUG00000010353	MED18	ENSMMUT00000014484	protein_coding	1:27251495-27252713,1:27247620-27247758,1:27246012-27246153	+	-5.41573	-2.23503	-5.41573	-4.3555	-4.3555	-4.3555
ENSMMUG00000019216	PHACTR4	ENSMMUT00000047437,ENSMMUT00000026992,ENSMMUT00000047438	protein_coding	1:27428066-27428127,1:27405827-27406424,1:27431010-27431086,1:27389732-27389903,1:27388532-27388555,1:27426545-27426600,1:27398038-27398424,1:27390875-27390955,1:27435685-27435700,1:27397212-27397239,1:27330032-27330085,1:27389517-27389522,1:27389730-27389903,1:27413870-27414023,1:27428760-27428897,1:27428760-27429050,1:27409719-27409903,1:27397341-27397505,1:27397261-27397295,1:27363043-27363088	+	6.62031	5.71762	6.15735	6.30365	5.81232	6.37931
ENSMMUG00000044241	NA	ENSMMUT00000074221	protein_coding	1:27379724-27379903,1:27380443-27380533,1:27379954-27380076,1:27380594-27380781	+	-3.21363	4.50579	-3.21363	3.36757	1.26855	-6.5576
ENSMMUG00000006561	TRNAU1AP	ENSMMUT00000009190,ENSMMUT00000075811	protein_coding	1:27505320-27505417,1:27517981-27518112,1:27515289-27515341,1:27532917-27537138,1:27520620-27520739,1:27524850-27525012,1:27504685-27504818,1:27514576-27514675,1:27525551-27525584,1:27532917-27533215	+	-5.72471	4.55224	5.28922	1.34892	3.52214	-0.754314
ENSMMUG00000006559	RAB42	ENSMMUT00000009188	protein_coding	1:27543358-27544230,1:27542164-27542407	+	4.25796	0.909705	1.76725	0.681973	3.6221	2.63083
ENSMMUG00000042992	TAF12	ENSMMUT00000068357	protein_coding	1:27561916-27562030,1:27567233-27567310,1:27573791-27573875,1:27592082-27592200,1:27559161-27559249,1:27571826-27572077,1:27552661-27556474	-	-3.21927	5.58616	6.39699	1.6761	3.25862	3.82916
ENSMMUG00000011390	GMEB1	ENSMMUT00000015950	protein_coding	1:27641253-27641335,1:27661410-27661532,1:27650166-27650323,1:27634150-27634277,1:27644307-27644410,1:27653872-27654003,1:27655326-27655463,1:27666695-27667395,1:27642702-27642826	+	-1.71221	8.56161	-1.71221	1.83816	1.16468	2.13435
ENSMMUG00000011391	YTHDF2	ENSMMUT00000047434,ENSMMUT00000070364,ENSMMUT00000015951,ENSMMUT00000015953,ENSMMUT00000074925	protein_coding	1:27726579-27726651,1:27690125-27690468,1:27690303-27690468,1:27691574-27691653,1:27690947-27690998,1:27696038-27697548,1:27696038-27697621,1:27690974-27691653,1:27697894-27697941,1:27690974-27690998,1:27698537-27698575,1:27726579-27726777,1:27697589-27697621	+	-3.08939	7.15274	7.79199	4.10903	3.64662	4.0997
ENSMMUG00000022071	NA	ENSMMUT00000031050	protein_coding	1:27952746-27952999,1:27953043-27953157	-	0.528744	4.86724	4.84247	5.59117	4.40622	0.241058
ENSMMUG00000011377	EPB41	ENSMMUT00000015932,ENSMMUT00000015934,ENSMMUT00000056397,ENSMMUT00000015931,ENSMMUT00000067318,ENSMMUT00000015933,ENSMMUT00000015930	protein_coding	1:27959463-27959540,1:27969700-27970376,1:27959863-27959962,1:28024593-28024765,1:27970323-27970376,1:28042965-28043006,1:28104013-28107238,1:27959826-27959962,1:28085261-28085389,1:28037942-28038150,1:28102885-28102989,1:27959688-27959770,1:27959463-27959519,1:28099584-28099664,1:28018119-28018271,1:28021137-28021234,1:28038070-28038150,1:28037942-28038054,1:28001161-28001236,1:28042746-28042802…	+	7.5794	6.7298	5.98936	6.76263	7.4172	6.11873
ENSMMUG00000007110	SRSF4	ENSMMUT00000055634,ENSMMUT00000064790,ENSMMUT00000009922	protein_coding	1:28153979-28154034,1:28136820-28137375,1:28156481-28156616,1:28154702-28154885,1:28146806-28146918,1:28168638-28168744,1:28142445-28142659,1:28147809-28147951,1:28136559-28137375,1:28138237-28138326	-	-3.35337	7.45829	8.26908	5.106	4.20711	3.06088
ENSMMUG00000015659	MECR	ENSMMUT00000021963	protein_coding	1:28188170-28188243,1:28183874-28183934,1:28178049-28181532,1:28203742-28203873,1:28204321-28204418,1:28183618-28183690,1:28194195-28194338,1:28190756-28190858,1:28218968-28219159,1:28189577-28189679	-	6.25081	-4.8173	-4.8173	-1.34434	2.91447	-4.95393
ENSMMUG00000015661	PTPRU	ENSMMUT00000021984,ENSMMUT00000021973,ENSMMUT00000078686,ENSMMUT00000021972,ENSMMUT00000021974	protein_coding	1:28247888-28248159,1:28244589-28244720,1:28248647-28248728,1:28315330-28315392,1:28314927-28315062,1:28272094-28272367,1:28294985-28295100,1:28315330-28319065,1:28281335-28281492,1:28307410-28307583,1:28305013-28305148,1:28313303-28313460,1:28301098-28301220,1:28302212-28302366,1:28225092-28225160,1:28301105-28301220,1:28294985-28294997,1:28301123-28301220,1:28301310-28301426,1:28248834-28249424…	+	-4.90464	-4.90464	-2.54696	-2.62306	-4.86659	-4.86659
ENSMMUG00000008744	LAPTM5	ENSMMUT00000012216	protein_coding	1:29796512-29796607,1:29791285-29792795,1:29801341-29801434,1:29817211-29817541,1:29797839-29797961,1:29798695-29798823,1:29794092-29794184,1:29800525-29800601	-	2.89782	9.67415	9.23742	7.18482	8.3244	6.30018
ENSMMUG00000013519	SDC3	ENSMMUT00000018982,ENSMMUT00000018984	protein_coding	1:29968208-29968286,1:29935941-29936636,1:29938003-29938120,1:29932602-29932768,1:29933688-29933979,1:29928871-29932768,1:29967662-29967789,1:29935941-29936554	-	-5.22491	-5.22491	5.25112	1.76559	-2.41796	-4.54632
ENSMMUG00000013520	PUM1	ENSMMUT00000018986,ENSMMUT00000054156,ENSMMUT00000047431,ENSMMUT00000047432	protein_coding	1:30067388-30067496,1:30006134-30006271,1:30011005-30011133,1:29990739-29992580,1:30014588-30014855,1:30029493-30029631,1:30002771-30002896,1:30129495-30129663,1:29992449-29992580,1:30025807-30026043,1:30055853-30056019,1:30053154-30053424,1:29996163-29996355,1:30066250-30066428,1:30027110-30027406,1:30028296-30028439,1:30122788-30123161,1:30010999-30011133,1:30090761-30090829,1:30040791-30040907…	-	7.60283	8.50978	7.47646	7.88052	8.02487	7.68368
ENSMMUG00000019406	SNRNP40	ENSMMUT00000066791,ENSMMUT00000053281,ENSMMUT00000027255	protein_coding	1:30331197-30331246,1:30339587-30339648,1:30343096-30343216,1:30370287-30370427,1:30364996-30365089,1:30341034-30341064,1:30362458-30362480,1:30340897-30340979,1:30370287-30370588,1:30366602-30366731,1:30354476-30354598,1:30362774-30362943,1:30362778-30362943,1:30333247-30333350,1:30340897-30341018	-	-5.9876	0.624307	-5.9876	-3.78363	-3.78363	-3.78363
ENSMMUG00000046086	NA	ENSMMUT00000054679	protein_coding	1:30334937-30335017,1:30335203-30335280,1:30335298-30335429	-	2.33987	-1.50498	0.168762	0.334551	0.334551	0.334551
ENSMMUG00000012156	ZCCHC17	ENSMMUT00000057254,ENSMMUT00000066274,ENSMMUT00000061763,ENSMMUT00000017031,ENSMMUT00000017030,ENSMMUT00000047430	protein_coding	1:30422164-30422309,1:30392082-30392139,1:30370758-30370877,1:30438837-30439026,1:30382105-30382225,1:30391171-30391206,1:30438837-30438859,1:30438837-30438998,1:30370663-30370890,1:30438837-30439747,1:30410466-30410566,1:30412257-30412348,1:30382160-30382225,1:30419942-30420042,1:30392101-30392139	+	0.861125	7.43544	1.47318	2.08914	3.91113	3.76947
ENSMMUG00000013188	SERINC2	ENSMMUT00000078478,ENSMMUT00000018500,ENSMMUT00000058269	protein_coding	1:30512243-30512880,1:30501416-30501606,1:30500108-30500269,1:30502470-30502607,1:30502025-30502104,1:30486014-30486028,1:30489271-30489459,1:30505687-30505777,1:30512243-30512378,1:30511151-30511372,1:30503358-30503527,1:30506104-30506245,1:30486563-30486613,1:30512243-30512933,1:30490159-30490209	+	-1.93645	-5.47545	-5.47545	-4.29578	-4.29578	-4.29578
ENSMMUG00000023395	NA	ENSMMUT00000032918	pseudogene	1:30650237-30650758,1:30650816-30650995	-	-0.853108	5.11917	6.57798	3.6125	3.94668	3.28487
ENSMMUG00000023397	PEF1	ENSMMUT00000073296,ENSMMUT00000032920	protein_coding	1:30685405-30685548,1:30688563-30688568,1:30688111-30688408,1:30683528-30683757,1:30686061-30686216,1:30682777-30683757,1:30697709-30698099	-	-1.79084	7.8031	-1.79084	1.35778	1.33016	1.53348
ENSMMUG00000023398	COL16A1	ENSMMUT00000071218,ENSMMUT00000032922,ENSMMUT00000032923,ENSMMUT00000057387	protein_coding	1:30725313-30725399,1:30743915-30743964,1:30718092-30718154,1:30736942-30737064,1:30741583-30741714,1:30751335-30751458,1:30736609-30736627,1:30743936-30743974,1:30741604-30741714,1:30709311-30709355,1:30718956-30719000,1:30750759-30751025,1:30743277-30743321,1:30745932-30745994,1:30736166-30736201,1:30754924-30754996,1:30732435-30732555,1:30711864-30711914,1:30732913-30732972,1:30738882-30738926…	-	-3.39443	-3.39443	-3.39443	-6.37681	-6.37681	2.57034
ENSMMUG00000023401	ADGRB2	ENSMMUT00000067384,ENSMMUT00000079105,ENSMMUT00000032928,ENSMMUT00000060144,ENSMMUT00000057302,ENSMMUT00000032929,ENSMMUT00000071723	protein_coding	1:30780465-30780560,1:30794423-30794524,1:30779395-30779883,1:30796965-30797129,1:30816597-30816642,1:30779698-30779883,1:30790178-30790280,1:30788586-30788652,1:30792708-30792816,1:30788339-30788424,1:30789332-30789482,1:30791608-30791717,1:30793129-30793293,1:30794170-30794276,1:30790980-30791106,1:30791612-30791717,1:30784883-30784922,1:30790400-30790494,1:30795617-30795781,1:30792087-30792414…	-	-0.93495	1.57881	-4.02004	-1.14997	-1.26514	-0.961064
ENSMMUG00000046901	PTP4A2	ENSMMUT00000058077,ENSMMUT00000075097,ENSMMUT00000062589,ENSMMUT00000070436,ENSMMUT00000018134	protein_coding	1:30962811-30962843,1:30987424-30987761,1:30966022-30966042,1:30971973-30972068,1:30957007-30961502,1:30971973-30972660,1:30968912-30969004,1:30964740-30964870,1:30962769-30962843,1:30980511-30980720,1:30961394-30961502	-	8.9863	9.75867	9.06003	9.61893	8.9663	9.21978
ENSMMUG00000023438	KHDRBS1	ENSMMUT00000032976	protein_coding	1:31089173-31089270,1:31086163-31086221,1:31084484-31084685,1:31083556-31083689,1:31077295-31077419,1:31080185-31080331,1:31085210-31085277,1:31066286-31066667	+	4.35845	8.02459	7.33513	6.80917	7.61871	5.29029
ENSMMUG00000015650	TMEM39B	ENSMMUT00000021954,ENSMMUT00000047423,ENSMMUT00000055010	protein_coding	1:31139356-31139586,1:31122741-31122742,1:31120773-31120869,1:31141398-31145651,1:31119845-31120269,1:31122754-31122888,1:31124508-31124591,1:31124909-31125063,1:31149974-31151161,1:31123411-31123630,1:31139356-31139692,1:31122762-31122888,1:31147598-31147718,1:31141398-31141585	+	2.03675	5.17156	4.30324	4.21643	2.8549	4.44022
ENSMMUG00000008455	KPNA6	ENSMMUT00000077915,ENSMMUT00000047421,ENSMMUT00000073061,ENSMMUT00000011820	protein_coding	1:31220419-31220472,1:31216906-31217033,1:31203986-31204117,1:31220073-31220191,1:31220073-31221872,1:31208273-31208367,1:31219249-31219427,1:31206538-31206630,1:31220073-31220260,1:31192076-31192169,1:31216141-31216266,1:31156754-31156944,1:31220283-31220327,1:31203653-31203667,1:31220073-31220571,1:31209434-31209565,1:31212304-31212467,1:31207035-31207134,1:31203928-31203960,1:31211892-31211991…	+	-0.0514873	5.67191	4.16122	4.14797	3.24747	2.3862
ENSMMUG00000015580	TXLNA	ENSMMUT00000021852	protein_coding	1:31229456-31229656,1:31243321-31243413,1:31242416-31242535,1:31242767-31242841,1:31230387-31230722,1:31244928-31245221,1:31237427-31237597,1:31233709-31233800,1:31239864-31240058,1:31244085-31244180,1:31228799-31228887	+	-1.67916	8.24134	-1.67916	1.86055	2.35962	0.662848
ENSMMUG00000015066	CCDC28B	ENSMMUT00000021116	protein_coding	1:31251942-31252105,1:31255182-31255232,1:31254176-31254387,1:31253869-31254035	+	-3.98638	-3.98638	-3.98638	-0.389416	-5.78486	-5.78486
ENSMMUG00000017718	IQCC	ENSMMUT00000024902,ENSMMUT00000068440	protein_coding	1:31257208-31258038,1:31256119-31256262,1:31256475-31256727,1:31256969-31257087,1:31255839-31255928,1:31257208-31258641,1:31255470-31255692,1:31255651-31255797	+	-5.33115	-2.65797	-5.33115	-4.44009	-4.44009	-4.44009
ENSMMUG00000008453	TMEM234	ENSMMUT00000047417,ENSMMUT00000011818	protein_coding	1:31265834-31265848,1:31265863-31266134,1:31274156-31274307,1:31273417-31273483,1:31265678-31265736,1:31274596-31274611,1:31266042-31266134,1:31265199-31265306	-	-3.70457	-3.70457	-3.70457	-6.06666	1.01961	-6.06666
ENSMMUG00000006119	EIF3I	ENSMMUT00000008556,ENSMMUT00000061492	protein_coding	1:31282311-31282384,1:31274827-31274919,1:31279518-31279645,1:31278640-31278667,1:31284204-31284285,1:31281673-31281783,1:31281903-31281992,1:31284016-31284108,1:31279229-31279435,1:31274827-31274929,1:31274749-31274757,1:31278673-31278742,1:31279263-31279435	+	-4.89103	3.72962	-4.89103	0.233327	-1.40556	-4.8802
ENSMMUG00000040694	LCK	ENSMMUT00000067828,ENSMMUT00000060769,ENSMMUT00000074646	protein_coding	1:31327885-31328023,1:31334609-31334762,1:31327919-31328023,1:31329060-31329163,1:31327914-31328023,1:31328242-31328588,1:31329940-31330092,1:31327789-31327868,1:31334847-31334978,1:31329940-31330031,1:31329517-31329666,1:31340557-31340759,1:31307719-31307848,1:31328242-31328323,1:31328819-31328917,1:31330210-31330389,1:31340557-31341576,1:31328498-31328588,1:31334441-31334517	+	-0.121427	7.24726	7.20189	5.52568	3.92039	4.88164
ENSMMUG00000009948	HDAC1	ENSMMUT00000013891	protein_coding	1:31390589-31390697,1:31391873-31391930,1:31389881-31390021,1:31357237-31357261,1:31391201-31391353,1:31382635-31382709,1:31387861-31387953,1:31357390-31357523,1:31391812-31391860,1:31385727-31385865,1:31390791-31390921,1:31373705-31373822,1:31386324-31386465,1:31389691-31389799	+	0.638112	2.89623	-4.80467	1.64997	2.04627	-4.96657
ENSMMUG00000009951	MARCKSL1	ENSMMUT00000013893	protein_coding	1:31395037-31395245,1:31393007-31394206	-	5.93268	5.08326	4.68227	6.02665	8.28319	1.38837
ENSMMUG00000001264	BSDC1	ENSMMUT00000001790,ENSMMUT00000047415,ENSMMUT00000065916,ENSMMUT00000001792,ENSMMUT00000001789	protein_coding	1:31429741-31429844,1:31429733-31429844,1:31440554-31440581,1:31450081-31450197,1:31427950-31427982,1:31438733-31439212,1:31441154-31441269,1:31443609-31443663,1:31440661-31440717,1:31440645-31440717,1:31440649-31440717,1:31447158-31447325,1:31429312-31429414,1:31457486-31457546,1:31440404-31440482,1:31423437-31424964,1:31457810-31457820,1:31438733-31439262,1:31447158-31447376	-	-2.41952	2.72009	-5.95852	-3.81271	1.96747	-3.81271
ENSMMUG00000009939	ZBTB8OS	ENSMMUT00000013876,ENSMMUT00000047413,ENSMMUT00000047414	protein_coding	1:31700888-31701009,1:31701644-31701645,1:31721593-31721725,1:31693884-31693920,1:31698740-31698792,1:31700576-31700658,1:31666368-31666465,1:31688768-31688854,1:31721593-31722188,1:31701698-31701722	-	-5.5501	3.6477	-5.5501	-1.13859	-2.09277	-4.22114
ENSMMUG00000009940	RBBP4	ENSMMUT00000070594,ENSMMUT00000068779,ENSMMUT00000013878	protein_coding	1:31739040-31739155,1:31739561-31739662,1:31723072-31723219,1:31743034-31743150,1:31751658-31751678,1:31739536-31739662,1:31739791-31739868,1:31751658-31751671,1:31750790-31750844,1:31739273-31739433,1:31742885-31742942,1:31728789-31728934,1:31750786-31750851,1:31723075-31723219,1:31738556-31738729,1:31743034-31743144,1:31722467-31722482,1:31742693-31742769	+	-3.77973	6.34916	4.33613	0.250924	4.62109	2.03355
ENSMMUG00000019746	YARS	ENSMMUT00000027750	protein_coding	1:31893423-31893569,1:31861068-31861261,1:31862140-31862237,1:31860359-31860500,1:31868391-31868526,1:31874162-31874254,1:31899815-31900779,1:31887655-31887784,1:31853226-31857368,1:31880492-31880572,1:31867819-31867904,1:31863495-31863630,1:31893103-31893278	-	0.769433	7.14176	5.56957	4.47019	5.0794	3.93117
ENSMMUG00000000308	S100PBP	ENSMMUT00000000446	protein_coding	1:31909624-31910459,1:31908526-31908642,1:31941239-31944205,1:31938113-31938200,1:31911529-31911614,1:31913458-31913561,1:31900231-31900322	+	7.03833	4.84885	0.468359	4.5259	3.74431	4.08533
ENSMMUG00000017302	HPCA	ENSMMUT00000024318	protein_coding	1:31975664-31976049,1:31980302-31980407,1:31980539-31981739	+	-1.95547	-5.49448	-3.13679	-2.03322	-4.27676	-4.27676
ENSMMUG00000006284	AK2	ENSMMUT00000008795,ENSMMUT00000054205,ENSMMUT00000078191,ENSMMUT00000074315,ENSMMUT00000059818,ENSMMUT00000053997	protein_coding	1:32106205-32106273,1:32131261-32131353,1:32103063-32104958,1:32108644-32108659,1:32108643-32108715,1:32114173-32114236,1:32115445-32115539,1:32115672-32115782,1:32131261-32131463,1:32131261-32131943,1:32107329-32107524,1:32108693-32108715,1:32119162-32119287,1:32126471-32126506,1:32104954-32104958,1:32107303-32107524	-	1.60504	7.7166	7.98366	5.08486	5.41694	6.8035
ENSMMUG00000006285	AZIN2	ENSMMUT00000008798,ENSMMUT00000008802,ENSMMUT00000008799	protein_coding	1:32162356-32162531,1:32205213-32205843,1:32173037-32173209,1:32165224-32165397,1:32185924-32185947,1:32163507-32163611,1:32179496-32179608,1:32205930-32206475,1:32174283-32174417,1:32162628-32162745,1:32185889-32185909,1:32178141-32178303,1:32163435-32163611,1:32203782-32203996,1:32175550-32175715	+	8.0938	-4.31004	-4.31004	-5.46119	0.95337	3.98153
ENSMMUG00000003269	PHC2	ENSMMUT00000047407,ENSMMUT00000004623,ENSMMUT00000004629	protein_coding	1:32498084-32498161,1:32456234-32456510,1:32502536-32502763,1:32481927-32482092,1:32494200-32494512,1:32499290-32499448,1:32457430-32457571,1:32497500-32497664,1:32482367-32482779,1:32450646-32452044,1:32459498-32459627,1:32451890-32452044,1:32495616-32495768,1:32458688-32458802,1:32502536-32502709,1:32520341-32521865,1:32495616-32495702,1:32562962-32563473,1:32482364-32482779,1:32461311-32461513	-	3.92086	4.19538	-2.49153	5.97159	4.57514	-4.92201
ENSMMUG00000022679	GJA4	ENSMMUT00000057936,ENSMMUT00000031907	protein_coding	1:33941008-33941748,1:33939780-33939862,1:33940991-33942512,1:33941777-33941890	+	-4.21982	-4.21982	-4.21982	-1.55663	-5.55141	-5.55141
ENSMMUG00000012505	SMIM12	ENSMMUT00000017538	protein_coding	1:34006951-34006975,1:34001840-34003242	-	-3.36496	7.12659	7.05569	3.14084	4.01381	3.66268
ENSMMUG00000004998	DLGAP3	ENSMMUT00000007043	protein_coding	1:34016982-34017466,1:34034726-34034939,1:34054875-34054957,1:34014374-34014517,1:34015933-34016024,1:34047336-34047408,1:34034145-34034458,1:34033662-34033747,1:34012065-34013599,1:34047733-34047938,1:34051933-34053090,1:34072916-34073760	-	-4.13245	-2.24916	-4.13245	-3.39525	-1.48004	-5.63878
ENSMMUG00000042531	TMEM35B	ENSMMUT00000007045	protein_coding	1:34128198-34128392,1:34124846-34125430,1:34126801-34126981	-	-1.56179	2.93091	-1.56179	-0.113016	0.342516	-0.422172
ENSMMUG00000005000	ZMYM6	ENSMMUT00000007047,ENSMMUT00000077272,ENSMMUT00000007049,ENSMMUT00000054065,ENSMMUT00000074401	protein_coding	1:34137390-34137411,1:34165334-34165583,1:34179472-34179936,1:34150564-34150704,1:34156108-34156258,1:34165292-34165583,1:34149403-34149440,1:34137568-34137743,1:34178752-34178918,1:34166406-34166490,1:34157554-34157669,1:34178752-34178844,1:34137756-34137791,1:34137768-34137791,1:34160352-34160526,1:34158091-34158241,1:34154431-34154603,1:34137590-34137743,1:34165250-34165274,1:34150574-34150704…	-	-3.76699	4.09266	6.94732	2.70788	2.38312	2.18198
ENSMMUG00000016479	ZMYM1	ENSMMUT00000023144,ENSMMUT00000065559	protein_coding	1:34275639-34275682,1:34261105-34261144,1:34275015-34275155,1:34261199-34261448,1:34257430-34257525,1:34276446-34279327,1:34238464-34238543,1:34276446-34278728,1:34259706-34259778,1:34273549-34273702,1:34257356-34257525,1:34268492-34268666,1:34268754-34268966	+	-2.52901	-2.51261	-6.06802	-3.70322	-3.70322	-3.70322
ENSMMUG00000032194	NA	ENSMMUT00000047400	protein_coding	1:34294360-34294572	-	1.70221	9.22306	3.61051	5.62734	5.16128	3.74717
ENSMMUG00000019154	SFPQ	ENSMMUT00000026910	protein_coding	1:34336259-34336307,1:34338517-34338713,1:34340668-34340856,1:34326291-34326375,1:34339822-34339917,1:34336056-34336177,1:34341544-34343335,1:34340012-34340313,1:34338321-34338405,1:34325695-34325789,1:34326999-34333631,1:34336987-34337104	-	10.2468	10.1929	9.91617	10.0359	10.3886	9.93133
ENSMMUG00000019793	ZMYM4	ENSMMUT00000027831,ENSMMUT00000061517,ENSMMUT00000027829	protein_coding	1:34535602-34535877,1:34547910-34548064,1:34536050-34536200,1:34469401-34469446,1:34546838-34546891,1:34519221-34519305,1:34537493-34537665,1:34533723-34533873,1:34540372-34540512,1:34545032-34545150,1:34534354-34534469,1:34567760-34567967,1:34529572-34529746,1:34468399-34468428,1:34540810-34540847,1:34567760-34570214,1:34541772-34541916,1:34510956-34511017,1:34547291-34547470,1:34562226-34562337…	+	-1.28608	6.62357	6.37996	5.95592	6.49106	-0.729522
ENSMMUG00000019806	KIAA0319L	ENSMMUT00000027836	protein_coding	1:34623401-34623502,1:34591615-34591706,1:34593473-34593595,1:34604867-34604990,1:34594703-34594845,1:34612829-34612921,1:34619489-34619586,1:34600372-34600510,1:34709441-34709610,1:34627232-34627478,1:34606550-34606778,1:34614883-34614970,1:34592812-34592902,1:34610527-34610659,1:34598681-34598840,1:34585933-34586260,1:34602114-34602262,1:34658104-34658627,1:34604048-34604180,1:34600860-34601011	-	-5.27857	-5.27857	-2.92088	-4.49267	-4.49267	-4.49267
ENSMMUG00000019812	NCDN	ENSMMUT00000047398	protein_coding	1:34718289-34718513,1:34715413-34716381,1:34712939-34713308,1:34714184-34714324,1:34717480-34717721,1:34720288-34721811,1:34718859-34719001	+	2.53002	0.326323	-2.11775	3.11756	0.48439	-2.86335
ENSMMUG00000013090	PSMB2	ENSMMUT00000018360	protein_coding	1:34762899-34763006,1:34768881-34769043,1:34791164-34791234,1:34795855-34795977,1:34800766-34800971,1:34764862-34764911	-	-3.44725	5.58258	8.29296	2.70938	4.05285	3.66606
ENSMMUG00000043719	C1orf216	ENSMMUT00000075352	protein_coding	1:34885074-34887539,1:34889879-34890418,1:34887714-34887888	-	-3.38029	1.2752	-0.170689	2.32118	1.79398	-6.39094
ENSMMUG00000010961	CLSPN	ENSMMUT00000057451,ENSMMUT00000077311,ENSMMUT00000015339,ENSMMUT00000015340,ENSMMUT00000075151	protein_coding	1:34919628-34919739,1:34946120-34946269,1:34921746-34921900,1:34937002-34937110,1:34896779-34896803,1:34913407-34913571,1:34910588-34910698,1:34936231-34936808,1:34923797-34923975,1:34941468-34941576,1:34912080-34912185,1:34940174-34940622,1:34928208-34928399,1:34941774-34941794,1:34913178-34913299,1:34923631-34923695,1:34925364-34925660,1:34910184-34910698,1:34922244-34922443,1:34920919-34921145…	-	-1.20527	6.41995	4.97195	6.04103	4.40876	-0.263164
ENSMMUG00000003343	AGO4	ENSMMUT00000073677,ENSMMUT00000004725,ENSMMUT00000060074,ENSMMUT00000061340	protein_coding	1:35006616-35006797,1:35033844-35034043,1:35013206-35013334,1:35006628-35006797,1:35012961-35013080,1:35006983-35007119,1:34996853-34996865,1:35022341-35022470,1:34996190-34996227,1:35012576-35012723,1:35022606-35022740,1:35022152-35022470,1:35003569-35003689,1:35016925-35017084,1:35015136-35015320,1:34996695-34996716,1:35013590-35013723,1:35033168-35033269,1:35022152-35022310,1:34996998-34997150…	+	4.09094	4.30341	6.74448	5.10188	5.17537	4.86157
ENSMMUG00000006251	AGO1	ENSMMUT00000077340,ENSMMUT00000067719,ENSMMUT00000008747,ENSMMUT00000054241	protein_coding	1:35089259-35089381,1:35079368-35079500,1:35105858-35106057,1:35080494-35080630,1:35094263-35094447,1:35088786-35088905,1:35080888-35080989,1:35100325-35100495,1:35081133-35081220,1:35075444-35075598,1:35089515-35089648,1:35074598-35074622,1:35082244-35082391,1:35101727-35101747,1:35101727-35101739,1:35104823-35104924,1:35101776-35101795,1:35079927-35080096,1:35101822-35102016,1:35080834-35080989…	+	-6.4235	1.51734	2.45702	-3.34774	4.24633	-3.34774
ENSMMUG00000006252	AGO3	ENSMMUT00000061587,ENSMMUT00000008749,ENSMMUT00000060966,ENSMMUT00000008750,ENSMMUT00000077392,ENSMMUT00000071036,ENSMMUT00000063231	protein_coding	1:35152690-35152795,1:35118476-35118494,1:35217850-35218009,1:35199301-35199434,1:35227018-35227119,1:35194742-35194861,1:35130621-35130792,1:35130224-35130239,1:35240767-35240875,1:35157589-35157797,1:35130570-35130579,1:35193959-35194046,1:35130647-35130792,1:35223330-35223524,1:35130548-35130566,1:35118146-35118494,1:35157589-35157716,1:35217850-35217887,1:35157744-35157797,1:35199016-35199138…	+	-4.55483	2.58305	-4.55483	-5.2164	3.9062	-5.2164
ENSMMUG00000012028	TEKT2	ENSMMUT00000016846,ENSMMUT00000047397	protein_coding	1:35273691-35274484,1:35273447-35273526,1:35271694-35271899,1:35271563-35271607,1:35272921-35273028,1:35270753-35270960,1:35270031-35270407,1:35270805-35270960,1:35273157-35273300,1:35272648-35272762,1:35271045-35271170,1:35272421-35272564	+	-4.40981	0.0828955	-4.40981	-5.36142	1.98612	-5.36142
ENSMMUG00000043260	ADPRHL2	ENSMMUT00000060734	protein_coding	1:35278076-35278176,1:35277264-35277471,1:35274579-35274816,1:35278752-35283640,1:35277556-35277740,1:35276889-35276985	+	-1.02097	3.72094	5.49124	6.27506	6.19083	-4.27469
ENSMMUG00000012031	COL8A2	ENSMMUT00000016852,ENSMMUT00000047395	protein_coding	1:35284018-35284121,1:35285693-35285889,1:35284224-35284321,1:35283226-35283999,1:35285671-35285879,1:35284143-35284172,1:35280921-35285144	-	-4.97264	2.83601	-4.97264	-4.7986	2.48793	-4.7986
ENSMMUG00000022499	TRAPPC3	ENSMMUT00000065805,ENSMMUT00000031638,ENSMMUT00000065063	protein_coding	1:35327660-35327842,1:35330014-35330111,1:35325237-35327193,1:35329665-35329764,1:35327980-35328090,1:35326444-35327193,1:35339282-35339543,1:35339282-35339323,1:35339282-35339454	-	-0.570079	5.56302	7.41978	4.2959	4.07052	4.0463
ENSMMUG00000022500	MAP7D1	ENSMMUT00000031649	protein_coding	1:35371930-35372020,1:35370526-35370854,1:35369061-35369206,1:35365732-35365846,1:35372539-35372732,1:35372913-35372923,1:35364830-35364993,1:35371452-35371695,1:35362525-35362561,1:35371089-35371266,1:35367264-35367374,1:35372331-35372421,1:35363369-35363713,1:35363911-35363979,1:35368564-35368946	+	3.04235	-1.34584	-0.506687	-1.43228	4.05439	-1.43228
ENSMMUG00000014622	THRAP3	ENSMMUT00000020506	protein_coding	1:35493513-35494217,1:35496704-35496815,1:35495846-35496018,1:35505827-35505970,1:35497936-35498020,1:35490827-35491729,1:35486981-35487148,1:35461725-35461827,1:35508054-35510553,1:35505160-35505358,1:35500623-35500810	+	2.68662	9.82778	9.66168	7.35009	7.78114	7.04485
ENSMMUG00000011688	SH3D21	ENSMMUT00000016371,ENSMMUT00000020509,ENSMMUT00000016372	protein_coding	1:35512354-35512454,1:35523781-35523875,1:35511426-35511544,1:35524012-35524051,1:35523414-35523507,1:35512630-35512716,1:35511533-35511544,1:35525520-35525591,1:35511101-35511164,1:35524012-35525291,1:35512165-35512210,1:35511401-35511544,1:35513795-35513837,1:35510728-35510730,1:35510857-35511014,1:35525379-35525442,1:35509707-35510682,1:35523602-35523654,1:35525520-35525927,1:35512017-35512072…	+	-1.44828	-3.10399	0.100344	-4.78395	-4.78395	5.11598
ENSMMUG00000011689	EVA1B	ENSMMUT00000016373	protein_coding	1:35527433-35527690,1:35525935-35527187	-	1.26634	-2.27267	-2.27267	-7.49857	1.66703	2.55255
ENSMMUG00000016212	STK40	ENSMMUT00000022778	protein_coding	1:35547338-35547457,1:35546842-35546926,1:35557651-35557703,1:35565451-35565570,1:35552066-35552181,1:35558476-35558703,1:35547596-35547740,1:35562219-35562362,1:35562717-35562802,1:35542970-35545371	-	1.68835	7.4547	8.2649	5.4377	5.38847	6.58177
ENSMMUG00000017338	LSM10	ENSMMUT00000024372	protein_coding	1:35599835-35600559,1:35603801-35603888	-	-3.23023	7.85223	5.65029	3.29853	2.8148	4.15897
ENSMMUG00000020432	OSCP1	ENSMMUT00000028738,ENSMMUT00000028737,ENSMMUT00000028739	protein_coding	1:35623499-35623537,1:35651234-35651308,1:35631998-35632032,1:35627245-35627373,1:35623474-35623537,1:35653968-35654079,1:35619587-35622589,1:35653968-35653989,1:35636062-35636229,1:35647794-35647823,1:35624965-35625104,1:35626637-35626706,1:35635438-35635518,1:35642606-35642760,1:35632083-35632089,1:35631939-35631959,1:35653968-35654187,1:35628143-35628246	-	-3.36051	-3.36051	-3.36051	-6.41072	-6.41072	2.73991
ENSMMUG00000020433	NA	ENSMMUT00000028740	protein_coding	1:35659864-35660055,1:35665891-35665939,1:35668758-35668875,1:35666703-35666773,1:35668431-35668459,1:35665333-35665417,1:35662248-35662306,1:35659462-35659599	-	1.29457	7.27508	-0.82332	4.02282	2.92033	0.803175
ENSMMUG00000020434	CSF3R	ENSMMUT00000028745,ENSMMUT00000028743	protein_coding	1:35671151-35672074,1:35680599-35680895,1:35678664-35678851,1:35677303-35677376,1:35678993-35679116,1:35677754-35677923,1:35671868-35672074,1:35673319-35673465,1:35676653-35676866,1:35684310-35684373,1:35674401-35674502,1:35671344-35671448,1:35673067-35673207,1:35672803-35672896,1:35677475-35677628,1:35672475-35672556,1:35674895-35675083	-	-2.30241	-2.30241	-2.30241	0.272149	-7.46882	0.289435
ENSMMUG00000010323	ZC3H12A	ENSMMUT00000014442	protein_coding	1:36673205-36673439,1:36674335-36675209,1:36671900-36672039,1:36674030-36674136,1:36667030-36667552	+	-6.20377	1.70514	-6.20377	-3.56747	-3.56747	-3.56747
ENSMMUG00000010328	MEAF6	ENSMMUT00000047386,ENSMMUT00000047388,ENSMMUT00000014447,ENSMMUT00000070813,ENSMMUT00000047387	protein_coding	1:36705914-36706067,1:36705914-36706003,1:36687397-36687430,1:36692760-36692980,1:36688098-36688110,1:36688216-36688245,1:36700258-36700303,1:36692260-36692319,1:36685347-36685392,1:36704701-36704816,1:36700435-36700522,1:36684172-36685688,1:36684752-36685688,1:36705914-36706315,1:36692788-36692980	-	1.90515	5.40027	7.39945	4.9925	4.74239	4.96997
ENSMMUG00000041916	SNIP1	ENSMMUT00000071140	protein_coding	1:36726598-36731192,1:36745555-36745657,1:36733349-36733947,1:36746916-36747152,1:36749143-36749785	-	-3.24663	5.57603	7.56361	3.2792	3.74201	2.8718
ENSMMUG00000044160	NA	ENSMMUT00000065997	protein_coding	1:36749284-36749402,1:36749153-36749267	+	-1.71594	-3.37165	-1.51333	-0.521507	-1.56313	-4.51629
ENSMMUG00000008419	GNL2	ENSMMUT00000011769	protein_coding	1:36790229-36790436,1:36770560-36770688,1:36787236-36787330,1:36761470-36761561,1:36776384-36776497,1:36782138-36782322,1:36769726-36769830,1:36760652-36760804,1:36762648-36763099,1:36776935-36777093,1:36788282-36788366,1:36768791-36768949,1:36768469-36768582,1:36785218-36785357,1:36778025-36778091,1:36762071-36762153	-	1.15956	7.84071	7.56035	5.57585	5.18875	5.79602
ENSMMUG00000008420	RSPO1	ENSMMUT00000057562,ENSMMUT00000011770,ENSMMUT00000076486	protein_coding	1:36823216-36823309,1:36807718-36807906,1:36811270-36811276,1:36810475-36810666,1:36823216-36823597,1:36804392-36806936,1:36808198-36808347,1:36806773-36806936	-	1.69951	-4.31713	-4.31713	-2.37155	-3.32574	-1.23747
ENSMMUG00000044826	C1orf109	ENSMMUT00000062085	protein_coding	1:36882796-36882833,1:36882990-36883108,1:36890070-36890350,1:36890466-36891453,1:36885921-36886100	-	-3.6275	5.18657	-0.417896	-6.14373	3.18206	4.10285
ENSMMUG00000014340	CDCA8	ENSMMUT00000056999,ENSMMUT00000020126	protein_coding	1:36892960-36893066,1:36893164-36893272,1:36900928-36901013,1:36899737-36899809,1:36893179-36893272,1:36902261-36902325,1:36906094-36906220,1:36893395-36893523,1:36907961-36908047,1:36893539-36893570,1:36896729-36896769,1:36903917-36904012,1:36909326-36909370	+	-7.72598	1.31126	2.40733	-2.04525	0.0831086	-2.04525
ENSMMUG00000022038	EPHA10	ENSMMUT00000075779,ENSMMUT00000020129,ENSMMUT00000031009	protein_coding	1:36932583-36932730,1:36923973-36924133,1:36964676-36964740,1:36932583-36932754,1:36923973-36924098,1:36920343-36920536,1:36921291-36921494,1:36954205-36954513,1:36920849-36920998,1:36918824-36918839,1:36919311-36919421,1:36928412-36928520,1:36924243-36924304,1:36916916-36916937,1:36922595-36922780,1:36923214-36923236,1:36921723-36921784,1:36954271-36954513,1:36936409-36936531,1:36955431-36955586…	-	-3.26254	-3.26254	-3.26254	-6.5087	-6.5087	3.22977
ENSMMUG00000005371	C1orf122	ENSMMUT00000007560,ENSMMUT00000047384	protein_coding	1:37012426-37012427,1:37012522-37012723,1:37012969-37013064,1:37012346-37012362	+	-4.5117	-4.5117	-4.5117	-3.01601	-5.25954	-5.25954
ENSMMUG00000023275	MTF1	ENSMMUT00000032743,ENSMMUT00000075991	protein_coding	1:37043764-37043895,1:37045302-37045540,1:37025939-37026534,1:37040773-37040846,1:37021482-37021545,1:37063461-37063868,1:37027529-37027631,1:37067088-37068032,1:37017345-37019647,1:37063461-37063919,1:37040175-37040311,1:37036949-37037026,1:37027421-37027449	-	-3.09476	6.38969	7.66144	3.57033	4.20984	3.1762
ENSMMUG00000023277	INPP5B	ENSMMUT00000069187,ENSMMUT00000059653,ENSMMUT00000032747,ENSMMUT00000032746	protein_coding	1:37150083-37150156,1:37068511-37068570,1:37148871-37148971,1:37097923-37098090,1:37083000-37083110,1:37087746-37087855,1:37133475-37133854,1:37133714-37133854,1:37085869-37086004,1:37095657-37095771,1:37133438-37133474,1:37068216-37068570,1:37075118-37075231,1:37072003-37072130,1:37080007-37080242,1:37081071-37081233,1:37146457-37146486,1:37149338-37149388,1:37148871-37148965,1:37096572-37096673…	-	-4.52498	-4.52498	4.56662	-5.24625	3.57672	-2.81381
ENSMMUG00000023199	SF3A3	ENSMMUT00000032635	protein_coding	1:37190817-37190922,1:37184324-37184406,1:37187101-37187192,1:37193131-37194194,1:37163097-37163152,1:37178774-37178843,1:37192780-37192827,1:37181395-37181463,1:37180918-37180985,1:37191025-37191077,1:37170902-37170992,1:37182536-37182674,1:37187641-37187713,1:37159971-37161229,1:37180647-37180754,1:37172435-37172599,1:37172212-37172322	-	1.5078	9.63361	-2.0312	3.07199	3.08592	2.9523
ENSMMUG00000023200	FHL3	ENSMMUT00000032638,ENSMMUT00000061580	protein_coding	1:37201901-37202070,1:37203191-37203366,1:37202273-37202288,1:37201343-37201497,1:37202908-37203082,1:37200651-37201497,1:37201622-37201808,1:37209603-37210051	-	-5.35184	3.52134	4.14593	4.34323	2.3916	-4.41939
ENSMMUG00000020834	UTP11	ENSMMUT00000029306,ENSMMUT00000078964	protein_coding	1:37229823-37233329,1:37216179-37216373,1:37229823-37229906,1:37224086-37224179,1:37222366-37222468,1:37224280-37224410,1:37216265-37216373,1:37223187-37223300,1:37220738-37220799,1:37216146-37216150,1:37228991-37229101	+	6.77005	3.26275	6.00087	6.20406	5.29	4.53962
ENSMMUG00000001895	NA	ENSMMUT00000002675,ENSMMUT00000002673	protein_coding	1:37903983-37904150,1:37904186-37904322,1:37903368-37903952,1:37905101-37905127,1:37904347-37905028,1:37904347-37904953	+	3.23259	2.81553	4.49237	3.87316	2.9698	3.69754
ENSMMUG00000023634	RRAGC	ENSMMUT00000033247,ENSMMUT00000068746	protein_coding	1:38042267-38042381,1:38041504-38041646,1:38030609-38030760,1:38049497-38049550,1:38025995-38030760,1:38056507-38056636,1:38057199-38057247,1:38045609-38045808,1:38049313-38049456,1:38046781-38046984,1:38054282-38054359,1:38035895-38036043	-	7.15689	7.07067	7.16073	6.66272	7.52791	7.19766
ENSMMUG00000039765	NA	ENSMMUT00000077241,ENSMMUT00000070153,ENSMMUT00000020380	protein_coding	1:38070946-38070981,1:38056567-38056626,1:38053134-38054359,1:38056507-38056636,1:38057199-38057247,1:38062599-38062613,1:38054315-38054359,1:38056544-38056551,1:38062599-38062698,1:38062326-38062398	-	-5.10808	5.07187	4.42225	4.48863	4.56056	-4.66315
ENSMMUG00000009373	AKIRIN1	ENSMMUT00000075828,ENSMMUT00000013095,ENSMMUT00000066003,ENSMMUT00000057595	protein_coding	1:38200808-38200948,1:38193690-38193894,1:38203582-38203716,1:38193675-38193894,1:38193845-38193894,1:38204731-38204802,1:38205096-38205145,1:38205426-38205436,1:38193672-38193688	+	-3.53879	-3.53879	-3.53879	-6.23244	1.84851	-6.23244
ENSMMUG00000021561	NA	ENSMMUT00000030343	protein_coding	1:38235348-38235519,1:38230299-38230405,1:38232685-38232902	+	-3.27748	5.24108	2.87497	3.0748	1.35368	0.410098
ENSMMUG00000009562	MACF1	ENSMMUT00000071552,ENSMMUT00000065522,ENSMMUT00000047379,ENSMMUT00000013342,ENSMMUT00000075338,ENSMMUT00000075882,ENSMMUT00000013356,ENSMMUT00000013353,ENSMMUT00000013354	protein_coding	1:38525179-38525249,1:38579871-38579997,1:38601781-38606674,1:38564360-38564521,1:38708076-38708279,1:38702524-38702765,1:38703404-38703610,1:38705786-38705893,1:38489679-38489745,1:38695250-38695416,1:38554346-38554452,1:38525179-38525256,1:38571221-38571375,1:38587487-38587680,1:38566934-38567029,1:38659099-38660570,1:38558224-38558500,1:38732105-38732268,1:38538790-38540896,1:38590214-38590297…	+	8.99482	8.07846	8.00981	9.00227	8.74576	7.33505
ENSMMUG00000040634	NA	ENSMMUT00000070936	protein_coding	1:38404387-38404444,1:38404607-38404815	-	-3.95045	-2.06715	-3.95045	1.67352	-5.82079	-5.82079
ENSMMUG00000007497	PABPC4	ENSMMUT00000010491	protein_coding	1:38834666-38834796,1:38842152-38842246,1:38842420-38842559,1:38831190-38833730,1:38834914-38835007,1:38840304-38840399,1:38848290-38849005,1:38834278-38834380,1:38844962-38845155,1:38841361-38841498,1:38837005-38837124,1:38843782-38843897,1:38837684-38837956,1:38836206-38836333,1:38836428-38836514,1:38837270-38837357	-	8.83497	7.14228	8.51543	7.78506	7.40311	9.3045
ENSMMUG00000044273	HPCAL4	ENSMMUT00000043748,ENSMMUT00000063269	protein_coding	1:38964967-38965128,1:38971554-38971953,1:38964483-38964698,1:38962987-38963184,1:38958195-38963184,1:38964967-38965136	-	-3.14431	-3.14431	-3.14431	1.3885	-6.62693	-4.19449
ENSMMUG00000045881	NA	ENSMMUT00000069268	protein_coding	1:38998924-38999452,1:38998756-38998901	+	-5.73443	-3.85114	-2.52483	-4.0368	-4.0368	-4.0368
ENSMMUG00000018869	PPIE	ENSMMUT00000077363,ENSMMUT00000026525,ENSMMUT00000026528,ENSMMUT00000047374,ENSMMUT00000026526,ENSMMUT00000061691	protein_coding	1:39034927-39035069,1:39020067-39020119,1:39025332-39025413,1:39021364-39021462,1:39034927-39034983,1:39044297-39044357,1:39030980-39031165,1:39045557-39045610,1:39044390-39044391,1:39021303-39021314,1:39024049-39024075,1:39025938-39026038,1:39035305-39035373,1:39027479-39027602,1:39023523-39023566,1:39020089-39020119,1:39021342-39021462	+	-1.37713	-1.37713	3.7105	-0.50939	0.591253	0.874384
ENSMMUG00000016220	TRIT1	ENSMMUT00000047368,ENSMMUT00000047370,ENSMMUT00000047369,ENSMMUT00000022793,ENSMMUT00000047367,ENSMMUT00000022790	protein_coding	1:39115183-39115198,1:39111846-39111869,1:39124467-39124607,1:39108935-39109104,1:39114452-39114494,1:39119953-39120098,1:39111725-39111821,1:39124436-39124607,1:39121193-39121269,1:39111369-39111412,1:39117330-39117472,1:39159658-39159831,1:39115183-39115294,1:39121193-39121291,1:39111725-39111834,1:39111295-39111412,1:39114417-39114494,1:39159658-39159863,1:39108225-39109104,1:39115183-39115288…	-	-4.72235	5.12844	3.6121	4.06449	2.57014	-2.61645
ENSMMUG00000016223	MYCL	ENSMMUT00000022796,ENSMMUT00000062704	protein_coding	1:39179156-39179660,1:39180025-39180227,1:39179715-39179748,1:39173139-39176166,1:39179156-39179684,1:39175568-39176166,1:39179842-39179852	-	-5.747	-0.578711	-5.747	-4.02424	-4.02424	-4.02424
ENSMMUG00000009188	NA	ENSMMUT00000047366,ENSMMUT00000012844	protein_coding	1:39365108-39365292,1:39363265-39363442,1:39365108-39365151,1:39359936-39360079,1:39360185-39360270,1:39366860-39368046,1:39357526-39357603,1:39365572-39365695,1:39355123-39355234,1:39334288-39334835,1:39366249-39366392,1:39365843-39365925,1:39355848-39355951,1:39361906-39362011,1:39355110-39355234,1:39366860-39366913,1:39367063-39367104	+	8.38135	8.85463	9.12888	8.71171	8.8852	8.76795
ENSMMUG00000009189	PPT1	ENSMMUT00000067909,ENSMMUT00000062784,ENSMMUT00000012849,ENSMMUT00000012848,ENSMMUT00000012845,ENSMMUT00000012847	protein_coding	1:39375652-39375742,1:39369479-39369567,1:39385703-39385737,1:39372093-39372164,1:39369424-39369433,1:39373796-39373894,1:39367913-39369567,1:39397904-39398043,1:39369445-39369567,1:39386542-39386669,1:39385828-39385898,1:39397904-39398027,1:39386542-39386588,1:39383939-39384041,1:39386895-39387004,1:39389053-39389139	-	-0.151531	6.577	8.12592	4.83818	4.83613	4.87707
ENSMMUG00000032180	RLF	ENSMMUT00000047365	protein_coding	1:39499176-39499257,1:39466903-39467174,1:39539714-39539855,1:39503021-39503153,1:39544625-39549750,1:39497474-39497628,1:39530784-39530920,1:39509607-39509809	+	5.61221	4.79134	5.39001	9.12587	9.51495	-2.84727
ENSMMUG00000005992	ZMPSTE24	ENSMMUT00000072339,ENSMMUT00000008382	protein_coding	1:39616758-39616885,1:39615509-39617203,1:39579344-39579430,1:39571788-39571934,1:39569358-39569480,1:39583754-39583895,1:39579971-39580087,1:39609063-39609167,1:39581534-39581686,1:39615509-39615716,1:39569229-39569480,1:39609063-39609101,1:39613937-39614080,1:39593813-39593997	+	-0.047795	6.59315	6.38993	4.29533	4.71467	3.92528
ENSMMUG00000018664	COL9A2	ENSMMUT00000026237,ENSMMUT00000047363	protein_coding	1:39634747-39634794,1:39630754-39630807,1:39633375-39633428,1:39634362-39634415,1:39635820-39635855,1:39635977-39636030,1:39640349-39640524,1:39627197-39627229,1:39637608-39637643,1:39634914-39634958,1:39633528-39633581,1:39625944-39626132,1:39627458-39627493,1:39640349-39640423,1:39634499-39634555,1:39630486-39630539,1:39635702-39635725,1:39638832-39638906,1:39633978-39634031,1:39627319-39627363…	-	-4.47573	4.04283	-4.47573	-3.05197	3.43886	-5.29551
ENSMMUG00000013839	SMAP2	ENSMMUT00000069357,ENSMMUT00000066342,ENSMMUT00000019423	protein_coding	1:39681637-39681739,1:39722737-39722902,1:39728605-39728730,1:39721833-39721931,1:39716302-39716380,1:39719581-39719667,1:39713284-39713417,1:39699333-39699338,1:39723339-39723655,1:39699558-39699615,1:39721833-39721942,1:39720726-39720807,1:39722744-39722902,1:39682205-39682217,1:39715184-39715269	+	1.21765	9.83588	8.43685	6.86204	7.58914	5.0392
ENSMMUG00000016199	ZFP69	ENSMMUT00000047362	protein_coding	1:39801735-39807130,1:39785959-39786423,1:39784350-39784825,1:39796076-39796202,1:39796521-39796616,1:39788777-39788868	+	-4.64186	3.55839	-2.28417	2.73236	-0.970629	-5.12937
ENSMMUG00000020398	EXO5	ENSMMUT00000047361	protein_coding	1:39820906-39822908,1:39815773-39815830,1:39814806-39814979	+	-1.15597	-5.63155	-5.63155	-4.13969	-4.13969	-4.13969
ENSMMUG00000009234	ZNF684	ENSMMUT00000053894,ENSMMUT00000047358,ENSMMUT00000012908	protein_coding	1:39849374-39854362,1:39845752-39845847,1:39844616-39844835,1:39847241-39847281,1:39844709-39844835,1:39838261-39838275,1:39838237-39838275,1:39835991-39836861,1:39849374-39850979	+	-4.69103	4.84137	-4.69103	-2.83668	0.943756	-2.64777
ENSMMUG00000039139	RIMS3	ENSMMUT00000055571	protein_coding	1:39937934-39938046,1:39947672-39947919,1:39931437-39931540,1:39933371-39933510,1:39941898-39942039,1:39972090-39972174,1:39933832-39933933,1:39923690-39928009,1:39953669-39953848	-	0.511926	-3.04756	-4.93085	-4.84038	-4.84038	2.21427
ENSMMUG00000014970	NFYC	ENSMMUT00000056090,ENSMMUT00000020989,ENSMMUT00000047357,ENSMMUT00000068875,ENSMMUT00000014574,ENSMMUT00000071405	protein_coding	1:40074035-40074094,1:40041040-40041144,1:40041032-40041144,1:40011019-40012512,1:40051837-40051950,1:40075385-40080204,1:40036881-40037954,1:40049760-40049831,1:40063065-40063238,1:40075073-40075504,1:40067759-40067879,1:40070992-40071083,1:40036882-40037954,1:40070992-40071099,1:40058067-40058132,1:40071315-40071326,1:40058067-40058162,1:40067458-40067616,1:40075073-40076273,1:40075385-40076273	+	1.84909	4.10351	5.14925	5.6832	5.40465	0.0139905
ENSMMUG00000043836	NA	ENSMMUT00000013323	protein_coding	1:40190940-40191437	-	-4.93998	0.835682	2.47064	-0.836473	4.03406	-4.83125
ENSMMUG00000017101	CTPS1	ENSMMUT00000024045	protein_coding	1:40312424-40312556,1:40318101-40318163,1:40317149-40317243,1:40306224-40306307,1:40316001-40316089,1:40321036-40321079,1:40324714-40324807,1:40322427-40322523,1:40306823-40306903,1:40296729-40296736,1:40303335-40303451,1:40323236-40323291,1:40323374-40323470,1:40324023-40324167,1:40302094-40302194,1:40310957-40311108,1:40298020-40298198,1:40299548-40299718	+	-3.53024	4.87845	-3.53024	2.21901	1.83996	-6.241
ENSMMUG00000017104	SCMH1	ENSMMUT00000047354,ENSMMUT00000024052,ENSMMUT00000024049,ENSMMUT00000024057,ENSMMUT00000047356	protein_coding	1:40384551-40384677,1:40341981-40343076,1:40348745-40348810,1:40479686-40479761,1:40470169-40470403,1:40478709-40478779,1:40360841-40361032,1:40363148-40363348,1:40508491-40508503,1:40487095-40487301,1:40343342-40343484,1:40342951-40343076,1:40450273-40450516,1:40488725-40488793,1:40454270-40454358,1:40389133-40389365,1:40488244-40488267,1:40351773-40351952,1:40488725-40488800,1:40487095-40487100	-	-3.26734	-3.26734	-3.26734	1.0774	-4.37553	-6.50389
ENSMMUG00000016215	HIVEP3	ENSMMUT00000047351,ENSMMUT00000047350,ENSMMUT00000022785	protein_coding	1:40905951-40907072,1:40834209-40839019,1:40901716-40901861,1:40905951-40911532,1:40840672-40840716,1:40852429-40852604,1:40914453-40914941,1:40840521-40841455,1:40962744-40962942,1:40846080-40846166,1:40840517-40840630,1:40841130-40841455,1:40840908-40841455	-	2.14755	7.93666	2.24021	4.47589	4.41799	3.43055
ENSMMUG00000014138	FOXJ3	ENSMMUT00000019845,ENSMMUT00000019844	protein_coding	1:41533659-41533760,1:41648411-41648471,1:41521685-41524990,1:41526942-41527049,1:41533096-41533287,1:41601903-41601977,1:41535672-41536088,1:41572207-41572290,1:41648411-41648472,1:41543462-41543590,1:41613950-41614274,1:41539269-41539443,1:41601840-41601977,1:41661781-41662060,1:41550723-41550824	-	7.33369	5.89953	5.79401	5.75184	6.69961	6.57579
ENSMMUG00000001034	ZMYND12	ENSMMUT00000001475,ENSMMUT00000001474	protein_coding	1:41788786-41788927,1:41773680-41773825,1:41771257-41771379,1:41788398-41788528,1:41769476-41771379,1:41795219-41795319,1:41778846-41779015,1:41775782-41775893,1:41788786-41788879,1:41794767-41795028,1:41787339-41787510,1:41776946-41777068	-	-3.30731	-3.30731	-3.30731	-6.46392	-6.46392	3.0059
ENSMMUG00000013126	NA	ENSMMUT00000018414	protein_coding	1:41796125-41796228,1:41795379-41795952,1:41798456-41799276	+	-0.367863	6.73551	6.81803	4.23794	5.23871	3.70902
ENSMMUG00000013129	PPIH	ENSMMUT00000053871,ENSMMUT00000018426,ENSMMUT00000071917,ENSMMUT00000064987	protein_coding	1:42001402-42001489,1:41998263-41999033,1:42015559-42015965,1:41998968-41999033,1:42001402-42001444,1:42006623-42006710,1:42007190-42007230,1:41999866-41999891,1:42000042-42000086,1:42005483-42005575,1:41999366-41999430,1:42007980-42008048,1:42007980-42008065,1:41999978-42000020,1:41999749-41999772,1:42000047-42000086	+	-3.41723	-3.41723	-3.41723	-0.835891	-6.354	-3.06179
ENSMMUG00000013136	NA	ENSMMUT00000018442,ENSMMUT00000018436,ENSMMUT00000077366,ENSMMUT00000018430	protein_coding	1:42041409-42041621,1:42022903-42022909,1:42042552-42042932,1:42034208-42034241,1:42023948-42024011,1:42041387-42041652,1:42022748-42023276,1:42037324-42037626,1:42037926-42037945,1:42037858-42037940,1:42037324-42037621,1:42041387-42041621,1:42036906-42036995,1:42023804-42024011,1:42023214-42023276,1:42023111-42023276,1:42037858-42037888	+	1.1774	8.00498	8.88559	6.85196	6.11796	5.09805
ENSMMUG00000022381	P3H1	ENSMMUT00000031480,ENSMMUT00000031482	protein_coding	1:42091639-42091789,1:42088792-42088909,1:42087815-42087973,1:42087528-42087545,1:42098194-42098333,1:42106926-42106985,1:42092908-42093035,1:42087833-42087973,1:42095534-42095586,1:42095916-42096005,1:42099258-42099389,1:42092645-42092740,1:42087299-42087382,1:42102726-42102878,1:42095238-42095359,1:42087430-42087453,1:42107041-42107391,1:42087558-42087794,1:42099607-42099796,1:42088286-42088361	-	-6.21579	-6.21579	1.76523	-3.55545	-3.55545	-3.55545
ENSMMUG00000016111	C1H1orf50	ENSMMUT00000022655	protein_coding	1:42113861-42113947,1:42116125-42116310,1:42107927-42108042,1:42107621-42107810,1:42115657-42115788	+	-6.54643	-6.54643	3.41844	-3.22481	-3.22481	-3.22481
ENSMMUG00000049095	SVBP	ENSMMUT00000058381	protein_coding	1:42158394-42158547,1:42159151-42159259,1:42146551-42147011	-	-2.67651	2.52789	3.71317	3.78082	3.33943	-3.55571
ENSMMUG00000047471	ERMAP	ENSMMUT00000017389,ENSMMUT00000078592	protein_coding	1:42246569-42247345,1:42244267-42244293,1:42178964-42179311,1:42241222-42241241,1:42244148-42244168,1:42241222-42241254,1:42246630-42249459,1:42178645-42178729,1:42183670-42183786,1:42244385-42244411,1:42178640-42178729,1:42184360-42184392,1:42243007-42243027	+	-3.56072	-3.56072	-3.56072	-6.21051	1.73885	-6.21051
ENSMMUG00000039460	ZNF691	ENSMMUT00000076594,ENSMMUT00000075357,ENSMMUT00000063754	protein_coding	1:42255629-42255733,1:42255649-42255733,1:42251039-42251095,1:42251102-42253884,1:42254033-42254210,1:42253762-42254210,1:42255940-42261676	+	-4.57894	-1.02354	-4.57894	0.203152	-5.19229	-5.19229
ENSMMUG00000045309	NA	ENSMMUT00000055962	protein_coding	1:42302943-42303239,1:42302654-42302920	+	-5.1995	-3.31621	-5.1995	-4.57173	-4.57173	-4.57173
ENSMMUG00000000373	SLC2A1	ENSMMUT00000075058,ENSMMUT00000078567,ENSMMUT00000075583,ENSMMUT00000000538,ENSMMUT00000073645	protein_coding	1:42328567-42328754,1:42328182-42328286,1:42323785-42326195,1:42359274-42359291,1:42342309-42342953,1:42329680-42329848,1:42327904-42328005,1:42331106-42331132,1:42329608-42329848,1:42328847-42329009,1:42342677-42342694,1:42325995-42326195,1:42359274-42359588,1:42342309-42342404,1:42326569-42326772,1:42330028-42330188	-	0.00681635	4.62794	-3.53219	3.52812	-4.11068	1.68513
ENSMMUG00000002640	EBNA1BP2	ENSMMUT00000003764	protein_coding	1:42664620-42664782,1:42672360-42672448,1:42672193-42672276,1:42671786-42671958,1:42671062-42671185,1:42672587-42672749,1:42667499-42667574,1:42662856-42664471,1:42669274-42669363,1:42667172-42667265	-	-0.202022	6.90378	7.34859	4.96985	3.84397	5.23653
ENSMMUG00000002642	CFAP57	ENSMMUT00000003766,ENSMMUT00000054628	protein_coding	1:42737086-42737218,1:42728518-42728661,1:42681222-42681429,1:42726107-42726178,1:42728303-42728437,1:42721034-42721177,1:42718108-42718266,1:42716872-42717045,1:42701769-42701981,1:42726521-42726637,1:42713606-42713761,1:42715431-42715524,1:42716155-42716345,1:42673041-42673197,1:42693339-42693478,1:42748616-42748830,1:42704027-42704200,1:42694254-42694419,1:42673022-42673197,1:42695297-42695410…	+	-5.1995	-3.31621	-5.1995	-4.57173	-4.57173	-4.57173
ENSMMUG00000043761	C1orf210	ENSMMUT00000078673	protein_coding	1:42779659-42779825,1:42773856-42777346,1:42777491-42777607	-	-4.53089	-4.53089	-4.53089	-5.24034	-3.11198	-5.24034
ENSMMUG00000010660	TIE1	ENSMMUT00000014912,ENSMMUT00000074667	protein_coding	1:42802662-42802785,1:42807317-42807613,1:42802020-42802151,1:42795334-42795391,1:42800110-42800220,1:42812195-42812405,1:42808786-42808976,1:42802310-42802450,1:42802662-42802790,1:42804003-42804148,1:42816621-42816720,1:42816401-42816497,1:42801712-42801867,1:42812877-42813067,1:42814486-42814556,1:42803865-42803985,1:42794981-42795391,1:42806683-42806841,1:42808144-42808434,1:42807006-42807143…	+	-1.3299	-1.3299	-1.3299	0.00329368	-2.02677	-1.96623
ENSMMUG00000003149	CDC20	ENSMMUT00000047334,ENSMMUT00000004466	protein_coding	1:42847893-42848073,1:42848402-42848498,1:42849408-42849636,1:42847844-42848073,1:42849176-42849270,1:42848167-42848315,1:42848167-42848295,1:42851632-42856734,1:42848870-42849066,1:42849795-42849920,1:42851632-42851810,1:42848646-42848774,1:42850866-42850983	+	-6.55169	2.76039	5.32773	5.54308	-3.21955	-0.787106
ENSMMUG00000023671	MED8	ENSMMUT00000076308,ENSMMUT00000056170,ENSMMUT00000069636,ENSMMUT00000033305	protein_coding	1:42875175-42875253,1:42873136-42873749,1:42875786-42875867,1:42876700-42876844,1:42874238-42874302,1:42876118-42876195,1:42875325-42875423,1:42878951-42879040,1:42876055-42876195,1:42877500-42877618,1:42877500-42877732,1:42877500-42877855,1:42875175-42875423,1:42878951-42879059,1:42877455-42877475,1:42871390-42874302,1:42874242-42874302	-	-2.35279	8.08103	0.00489396	3.33234	1.528	0.872787
ENSMMUG00000023674	SZT2	ENSMMUT00000033308,ENSMMUT00000033309,ENSMMUT00000033310	protein_coding	1:42917978-42918182,1:42929769-42929853,1:42930016-42930180,1:42929333-42929497,1:42895597-42895641,1:42927992-42928097,1:42933741-42933866,1:42909451-42909621,1:42936276-42936366,1:42937333-42937546,1:42911396-42911538,1:42937921-42938074,1:42921649-42921756,1:42936724-42936798,1:42927571-42927723,1:42921844-42921907,1:42893705-42893875,1:42940709-42940852,1:42905852-42905958,1:42909028-42909238…	+	-5.09377	2.62565	-5.09377	-4.67746	1.79303	-4.67746
ENSMMUG00000023675	HYI	ENSMMUT00000033322,ENSMMUT00000033319,ENSMMUT00000033313,ENSMMUT00000033325	protein_coding	1:42943969-42944167,1:42943899-42944167,1:42942177-42942226,1:42940900-42940934,1:42942315-42942393,1:42941626-42941687,1:42943969-42944365,1:42941785-42941919,1:42943770-42943881,1:42941760-42941919,1:42942585-42942699,1:42942023-42942092,1:42943288-42943383,1:42941715-42941739,1:42941619-42941687,1:42941575-42941687	-	0.0892396	6.3815	6.40051	3.41448	5.63627	3.8205
ENSMMUG00000012477	PTPRF	ENSMMUT00000017492,ENSMMUT00000016765,ENSMMUT00000017495,ENSMMUT00000016761,ENSMMUT00000072065,ENSMMUT00000047323	protein_coding	1:43104691-43104723,1:43070199-43070308,1:43112239-43112365,1:43111445-43111730,1:43111209-43111363,1:43094712-43094829,1:43074066-43074077,1:43090065-43090258,1:43113230-43113365,1:43066944-43066961,1:43089093-43089398,1:43035541-43035676,1:43112243-43112365,1:43069853-43069952,1:43044310-43044455,1:43111838-43112016,1:43097513-43097731,1:43021490-43021679,1:43028757-43028836,1:43069842-43069959…	+	-3.54674	-0.873564	-3.54674	-3.98096	-6.22449	2.2384
ENSMMUG00000012479	NA	ENSMMUT00000017497	protein_coding	1:43198303-43198395,1:43165528-43165914,1:43147830-43148005,1:43191797-43191967,1:43188677-43188862,1:43182806-43182985,1:43185474-43185550,1:43177556-43177620,1:43162827-43163026,1:43160980-43161117,1:43154306-43154420,1:43187981-43188089,1:43186236-43186291,1:43145416-43145553,1:43161800-43162047,1:43159691-43159740,1:43160481-43160584,1:43184821-43185025,1:43198513-43198653,1:43197900-43198019…	+	-5.03488	3.47306	4.36056	5.54983	1.98527	-4.73635
ENSMMUG00000015555	ST3GAL3	ENSMMUT00000021822,ENSMMUT00000055530,ENSMMUT00000021825,ENSMMUT00000021830,ENSMMUT00000047316,ENSMMUT00000021820,ENSMMUT00000021823	protein_coding	1:43433147-43433549,1:43234026-43234173,1:43234056-43234236,1:43324701-43324883,1:43433147-43433198,1:43433147-43433217,1:43234056-43234218,1:43234056-43234173,1:43314907-43314949,1:43403656-43403787,1:43398247-43398357,1:43337372-43337464,1:43403692-43403787,1:43404063-43404249,1:43291645-43291692,1:43423765-43423911,1:43433147-43433236,1:43398247-43398341,1:43402449-43402512,1:43423387-43423533	+	-4.7641	2.19823	-4.7641	-5.00713	2.68429	-5.00713
ENSMMUG00000015142	IPO13	ENSMMUT00000047313,ENSMMUT00000076159,ENSMMUT00000021235	protein_coding	1:43462020-43462154,1:43462304-43462447,1:43461533-43461714,1:43467803-43467855,1:43460365-43460531,1:43461799-43461825,1:43464698-43464794,1:43459949-43460007,1:43460752-43460872,1:43470840-43471021,1:43464408-43464545,1:43462304-43462324,1:43461568-43461714,1:43471111-43471890,1:43460959-43461106,1:43460115-43460256,1:43470855-43471021,1:43450211-43451183,1:43470253-43470311,1:43464408-43464518…	+	-5.70246	-5.70246	-0.801425	-4.06878	-4.06878	-4.06878
ENSMMUG00000015150	DPH2	ENSMMUT00000067603,ENSMMUT00000021242,ENSMMUT00000064799	protein_coding	1:43473698-43473844,1:43474428-43474470,1:43474488-43474711,1:43475935-43476894,1:43474118-43474230,1:43475935-43478105,1:43473412-43473844,1:43475678-43475854,1:43473426-43473844,1:43474908-43475591	+	-5.2937	5.07119	5.1865	4.87721	4.5643	-4.47753
ENSMMUG00000015154	ATP6V0B	ENSMMUT00000047310,ENSMMUT00000021247	protein_coding	1:43478564-43478826,1:43480331-43480382,1:43479861-43479938,1:43481545-43481571,1:43479356-43479404,1:43481545-43482275,1:43480584-43480774,1:43479649-43479732,1:43478460-43478630,1:43480148-43480217	+	1.20175	6.41846	7.02982	5.98163	4.21329	4.4551
ENSMMUG00000015155	B4GALT2	ENSMMUT00000054511,ENSMMUT00000057236,ENSMMUT00000021248	protein_coding	1:43489708-43489862,1:43488544-43488734,1:43483547-43483581,1:43484652-43484986,1:43485195-43485430,1:43494059-43494209,1:43489194-43489298,1:43494059-43495293,1:43488957-43489079,1:43484611-43484986,1:43484625-43484986	+	-2.5795	7.71609	-2.5795	-0.032363	0.523034	2.06643
ENSMMUG00000015158	SLC6A9	ENSMMUT00000021254,ENSMMUT00000060043,ENSMMUT00000069789,ENSMMUT00000064631,ENSMMUT00000021255,ENSMMUT00000021253,ENSMMUT00000076362	protein_coding	1:43515459-43515582,1:43495533-43495737,1:43504575-43504709,1:43505927-43506061,1:43500964-43501158,1:43515459-43515590,1:43504178-43504278,1:43522544-43522839,1:43536711-43537108,1:43529628-43529657,1:43501274-43501444,1:43504367-43504466,1:43535384-43535559,1:43517041-43517202,1:43504178-43504466,1:43504801-43505038,1:43529628-43529742,1:43522544-43522837,1:43495354-43495514,1:43499908-43501158…	-	3.92968	-1.82838	-1.82838	-0.418963	0.515387	0.176492
ENSMMUG00000011645	DMAP1	ENSMMUT00000047309,ENSMMUT00000016322,ENSMMUT00000016320,ENSMMUT00000047308	protein_coding	1:43777276-43777568,1:43775849-43775891,1:43777276-43777300,1:43771773-43771850,1:43771937-43772132,1:43775579-43775737,1:43776423-43776502,1:43771937-43772114,1:43777331-43777568,1:43775849-43776016,1:43770681-43771074,1:43776667-43776738,1:43777063-43777135,1:43776317-43776386,1:43777818-43777877,1:43770970-43771074,1:43776317-43776502,1:43777818-43777940,1:43775946-43776016,1:43777276-43777694…	+	8.36054	5.10091	-3.89133	3.03563	4.87743	1.65707
ENSMMUG00000011651	ERI3	ENSMMUT00000047303,ENSMMUT00000047306,ENSMMUT00000016325,ENSMMUT00000047304,ENSMMUT00000047305	protein_coding	1:43778818-43778900,1:43801179-43801344,1:43914965-43915231,1:43898594-43898871,1:43868015-43868106,1:43912924-43912999,1:43843440-43843523,1:43844284-43844356,1:43882109-43882252,1:43895982-43897670,1:43914965-43915369,1:43807218-43807317,1:43778350-43778900,1:43879024-43879140,1:43872601-43872660	-	-1.75205	0.13124	-1.75205	1.2508	-3.39827	-1.22539
ENSMMUG00000023784	RNF220	ENSMMUT00000033471,ENSMMUT00000033470,ENSMMUT00000053612	protein_coding	1:44186297-44186342,1:44195681-44195780,1:43970014-43970638,1:44214539-44214610,1:44213486-44213594,1:44209234-44209312,1:43974060-43974919,1:44213744-44213818,1:44189862-44189963,1:44177767-44177899,1:44199595-44199727,1:44208523-44208619,1:44199112-44199155,1:44209045-44209100,1:44195915-44195957,1:44208819-44208905	+	-2.05427	-2.05427	-2.05427	0.212658	-7.71696	1.34148
ENSMMUG00000021929	KIF2C	ENSMMUT00000047297,ENSMMUT00000047295	protein_coding	1:44321915-44321978,1:44314071-44314193,1:44311043-44311144,1:44323192-44323334,1:44326635-44326740,1:44319972-44320026,1:44331683-44333239,1:44324885-44324995,1:44322056-44322147,1:44331411-44331534,1:44316861-44316983,1:44318793-44318888,1:44324573-44324777,1:44311311-44311359,1:44320118-44320280,1:44305080-44305174,1:44317770-44317870,1:44321564-44321654,1:44326204-44326271,1:44303943-44304149…	+	4.38789	6.17217	1.12821	3.60522	3.74952	4.33354
ENSMMUG00000015270	NA	ENSMMUT00000021409	protein_coding	1:44343421-44343527,1:44345344-44345473,1:44342987-44342990,1:44345915-44346024,1:44344059-44344158,1:44344959-44345134	+	9.99976	10.3801	10.1881	10.1025	10.4269	10.0386
ENSMMUG00000006582	PLK3	ENSMMUT00000009216	protein_coding	1:44371218-44371347,1:44369313-44369408,1:44367713-44367820,1:44369508-44369706,1:44368398-44368485,1:44366812-44367546,1:44367909-44368025,1:44368179-44368308,1:44369821-44369947,1:44371513-44371626,1:44370907-44371069,1:44370156-44370247,1:44370717-44370800,1:44370485-44370578,1:44371736-44372360	+	0.445136	6.88731	8.09926	4.92628	6.18319	4.32223
ENSMMUG00000005342	EIF2B3	ENSMMUT00000047282,ENSMMUT00000007519	protein_coding	1:44446157-44446284,1:44462792-44462881,1:44417162-44417165,1:44554871-44555016,1:44546689-44546763,1:44444665-44444855,1:44557941-44558088,1:44500150-44500261,1:44441248-44441396,1:44441948-44442025,1:44514499-44514658	-	-3.75503	5.1346	-3.75503	1.10497	2.53576	-6.0162
ENSMMUG00000041709	NA	ENSMMUT00000058192	protein_coding	1:44568012-44568428	-	-4.5117	-4.5117	-4.5117	-3.01601	-5.25954	-5.25954
ENSMMUG00000012993	HECTD3	ENSMMUT00000066100,ENSMMUT00000061103,ENSMMUT00000018229	protein_coding	1:44579455-44579529,1:44581396-44581515,1:44577962-44578970,1:44584903-44585018,1:44583572-44583677,1:44579999-44580205,1:44582333-44582397,1:44581392-44581515,1:44585890-44586050,1:44586233-44586601,1:44582074-44582177,1:44580281-44580351,1:44584479-44584561,1:44585536-44585628,1:44583572-44583653,1:44582559-44582611,1:44579250-44579331,1:44581193-44581282,1:44578886-44578970,1:44586233-44586683…	-	2.59641	5.95489	-2.44234	1.06857	1.77615	3.26424
ENSMMUG00000016623	UROD	ENSMMUT00000018232	protein_coding	1:44588299-44588411,1:44590712-44590873,1:44590310-44590376,1:44589300-44589461,1:44589825-44589962,1:44588656-44588742,1:44588524-44588603,1:44590114-44590214,1:44587663-44587682,1:44588980-44589177	+	-2.74578	6.02453	-2.74578	1.43456	-1.77395	0.872364
ENSMMUG00000020079	MUTYH	ENSMMUT00000028243,ENSMMUT00000047274,ENSMMUT00000057666,ENSMMUT00000047272,ENSMMUT00000065529,ENSMMUT00000047275,ENSMMUT00000028242	protein_coding	1:44916723-44916837,1:44922112-44922142,1:44912029-44912070,1:44913505-44913657,1:44922066-44922101,1:44909987-44910060,1:44915738-44915886,1:44914349-44914412,1:44913743-44913879,1:44922066-44922908,1:44909929-44910060,1:44913984-44914175,1:44914717-44914814,1:44920074-44920076,1:44915244-44915285,1:44923144-44923189,1:44914060-44914175,1:44915089-44915160,1:44914900-44915013,1:44914492-44914636…	-	5.75107	4.11919	4.15157	4.45625	4.14765	5.41794
ENSMMUG00000020081	TOE1	ENSMMUT00000056996,ENSMMUT00000028245	protein_coding	1:44924916-44925807,1:44922918-44923060,1:44923316-44923412,1:44924677-44924836,1:44924218-44924477,1:44922072-44922151,1:44924916-44925533,1:44921804-44921805,1:44923788-44923946,1:44923146-44923186,1:44921320-44922151	+	-3.20399	3.52226	6.28553	1.79789	2.54661	2.2593
ENSMMUG00000020083	TESK2	ENSMMUT00000059832,ENSMMUT00000028247	protein_coding	1:45042350-45042571,1:44929123-44929206,1:44930079-44930161,1:44921944-44927395,1:45002496-45002617,1:44926674-44927395,1:44927703-44927820,1:45042350-45042657,1:44967303-44967351,1:44929783-44929867,1:45077988-45078309,1:44928837-44928923,1:44937937-44938083	-	-2.85553	7.60883	-2.85553	3.44204	2.07922	-3.6235
ENSMMUG00000006221	PRDX1	ENSMMUT00000070612,ENSMMUT00000008701	protein_coding	1:45092988-45093012,1:45093422-45093544,1:45094187-45094340,1:45090657-45093185,1:45092946-45092969,1:45097107-45097223,1:45097107-45097212,1:45093051-45093185	-	-3.58888	5.79463	-3.58888	0.817747	-0.235159	-1.96572
ENSMMUG00000023431	AKR1A1	ENSMMUT00000077104,ENSMMUT00000032967,ENSMMUT00000047258,ENSMMUT00000073997,ENSMMUT00000047263,ENSMMUT00000053264,ENSMMUT00000056784,ENSMMUT00000022835,ENSMMUT00000028248	protein_coding	1:45199097-45199285,1:45196929-45197053,1:45199387-45199553,1:45171878-45171890,1:45190147-45191160,1:45190149-45190995,1:45176269-45176298,1:45196974-45197053,1:45196569-45196665,1:45130561-45130617,1:45148197-45148269,1:45198392-45198465,1:45130268-45130617,1:45202891-45202971,1:45145814-45145965,1:45198196-45198281,1:45130268-45130391,1:45202304-45202432,1:45184121-45184231,1:45140299-45140388…	+	7.57806	8.98805	8.31194	8.84982	8.42079	7.60745
ENSMMUG00000010773	NA	ENSMMUT00000015056	protein_coding	1:45141154-45141474	-	-3.36386	5.08978	3.77841	2.11259	2.13157	1.26017
ENSMMUG00000023432	CCDC17	ENSMMUT00000065162,ENSMMUT00000047253	protein_coding	1:45207353-45207460,1:45208670-45208744,1:45206421-45206624,1:45208827-45209865,1:45208827-45209000,1:45206778-45206875,1:45207016-45207134,1:45208330-45208552,1:45208072-45208234,1:45206043-45206253,1:45207661-45207779,1:45205433-45205591,1:45205198-45205591,1:45205863-45205973,1:45207864-45207947	-	-3.59599	-3.59599	-3.59599	-6.17524	1.56251	-6.17524
ENSMMUG00000001960	GPBP1L1	ENSMMUT00000002774	protein_coding	1:45225162-45225355,1:45217733-45217891,1:45239867-45240153,1:45214693-45214817,1:45245044-45245158,1:45226562-45226634,1:45211528-45212620,1:45265431-45265700,1:45213792-45213894,1:45218337-45218477,1:45246201-45247251,1:45240515-45240644	-	4.1584	6.44286	6.62691	6.10804	6.61943	4.50071
ENSMMUG00000001831	IPP	ENSMMUT00000002577,ENSMMUT00000002576	protein_coding	1:45303362-45303499,1:45323012-45323303,1:45300877-45300999,1:45323012-45323353,1:45297891-45298111,1:45285933-45286053,1:45318092-45318523,1:45310446-45310613,1:45312433-45312588,1:45247247-45247251,1:45280059-45280127,1:45285919-45286053	-	-2.25951	-3.12534	2.97726	-3.97272	5.53784	-3.97272
ENSMMUG00000040638	NA	ENSMMUT00000066474,ENSMMUT00000073072	protein_coding	1:45278744-45279651,1:45276212-45276349,1:45278753-45279442,1:45278380-45278430,1:45273118-45273191	+	-3.85791	-3.85791	-3.85791	-5.91332	0.252916	-5.91332
ENSMMUG00000015371	MAST2	ENSMMUT00000078013,ENSMMUT00000021571,ENSMMUT00000021572,ENSMMUT00000021562	protein_coding	1:45610826-45610901,1:45388316-45388793,1:45641862-45642150,1:45642277-45642439,1:45642253-45642439,1:45621181-45621197,1:45641862-45642145,1:45643449-45643571,1:45633519-45633604,1:45632251-45632383,1:45613741-45613761,1:45643031-45643257,1:45640996-45641105,1:45619366-45619520,1:45644739-45644932,1:45643031-45643127,1:45418643-45418790,1:45621456-45621531,1:45638203-45638232,1:45640697-45640819…	+	-5.54248	3.47991	-1.41304	1.50725	-0.754107	-4.22875
ENSMMUG00000044591	NA	ENSMMUT00000047240	protein_coding	1:45650771-45654523,1:45672975-45673117,1:45690009-45690107,1:45747143-45747395,1:45677931-45678056,1:45678798-45678978,1:45746210-45746319,1:45666914-45667090,1:45657172-45657246,1:45656535-45656705,1:45693744-45693852	-	-3.89807	-3.89807	-3.89807	0.0520984	-5.87316	-5.87316
ENSMMUG00000046826	NA	ENSMMUT00000072504	protein_coding	1:45718389-45718423,1:45718733-45718946	+	-3.86051	-0.679804	-3.86051	0.467475	-2.95757	-5.91073
ENSMMUG00000032153	NA	ENSMMUT00000047237	protein_coding	1:45771026-45771196	+	-4.86096	-2.18778	-1.11934	-1.30068	-1.95712	-4.91028
ENSMMUG00000015078	POMGNT1	ENSMMUT00000075083,ENSMMUT00000021135,ENSMMUT00000059488,ENSMMUT00000047232,ENSMMUT00000047230	protein_coding	1:45810900-45811057,1:45804282-45804417,1:45811911-45812080,1:45810016-45810129,1:45811516-45811569,1:45806274-45806399,1:45804897-45804961,1:45806484-45806612,1:45811178-45811292,1:45811911-45812030,1:45833584-45834184,1:45807479-45807562,1:45803886-45803995,1:45808047-45808117,1:45808775-45808843,1:45803698-45803785,1:45807737-45807812,1:45803109-45803785,1:45809036-45809153,1:45808745-45808843…	-	-3.09689	1.70487	-3.09689	-6.67434	-0.508102	2.69353
ENSMMUG00000011568	RAD54L	ENSMMUT00000016206,ENSMMUT00000075749	protein_coding	1:45890059-45890726,1:45879258-45879408,1:45889804-45889967,1:45886631-45886810,1:45872417-45872486,1:45885465-45885575,1:45870556-45870616,1:45858624-45858710,1:45885728-45885851,1:45884790-45884920,1:45871839-45871974,1:45890059-45890269,1:45872602-45872890,1:45873124-45873248,1:45858518-45858520,1:45860747-45860866,1:45858127-45858520,1:45882796-45882922,1:45886234-45886312,1:45884580-45884654	+	-3.5473	6.38913	-3.5473	3.4605	2.05796	-6.22393
ENSMMUG00000032149	LRRC41	ENSMMUT00000066545,ENSMMUT00000074243,ENSMMUT00000059529,ENSMMUT00000047229,ENSMMUT00000078103	protein_coding	1:45879472-45879476,1:45891482-45891604,1:45918686-45918791,1:45913598-45913684,1:45893107-45893367,1:45890908-45891070,1:45879290-45879447,1:45898187-45898340,1:45898388-45899525,1:45899729-45899752,1:45892382-45892546,1:45912577-45912647,1:45898360-45899525,1:45918686-45918818,1:45892178-45892276,1:45888113-45891070,1:45891432-45891604,1:45891168-45891243,1:45893107-45893143,1:45898388-45899138…	-	-3.31834	6.1277	7.36735	3.29559	3.61048	3.27064
ENSMMUG00000002717	NSUN4	ENSMMUT00000047228,ENSMMUT00000003867	protein_coding	1:45919142-45919382,1:45975862-45977090,1:45961225-45961379,1:45954773-45954865,1:45974990-45975114,1:45966822-45966982,1:45959646-45959660,1:45954683-45954865,1:45923453-45923872,1:45922648-45922674,1:45958724-45959067,1:45958724-45959062	+	5.71875	-3.32362	-5.20692	2.15809	-0.405572	-4.56431
ENSMMUG00000004204	UQCRH	ENSMMUT00000005968	protein_coding	1:45923711-45923872,1:45922648-45922674,1:45930869-45930901,1:45919329-45919382	+	-3.44972	-3.44972	-3.44972	-6.32151	2.29385	-6.32151
ENSMMUG00000002714	FAAH	ENSMMUT00000003861	protein_coding	1:46012654-46012694,1:46012239-46012338,1:46010297-46010422,1:46007580-46007713,1:46008441-46008565,1:46008241-46008281,1:46007214-46007348,1:45995861-45996134,1:46013449-46013488,1:46015290-46019166,1:46014917-46015062,1:46013980-46014088,1:46007791-46007997,1:46010938-46011035,1:46004369-46004482	+	-2.66045	-0.777151	-2.66045	-0.110691	1.12344	-7.11079
ENSMMUG00000032239	NA	ENSMMUT00000047535	lincRNA	1:46037775-46038345,1:46041841-46041944	+	-4.5117	-4.5117	-4.5117	-3.01601	-5.25954	-5.25954
ENSMMUG00000020162	MKNK1	ENSMMUT00000055699,ENSMMUT00000068343,ENSMMUT00000028367,ENSMMUT00000028368,ENSMMUT00000028371	protein_coding	1:46170828-46170883,1:46185705-46185722,1:46174451-46174555,1:46167421-46167516,1:46162974-46163017,1:46182823-46182854,1:46197490-46197565,1:46174513-46174555,1:46185464-46185565,1:46164200-46164364,1:46157727-46161525,1:46161294-46161525,1:46182757-46182779,1:46185464-46185563,1:46173806-46173928,1:46196736-46196903,1:46177151-46177224,1:46178792-46178871,1:46196736-46196769,1:46207193-46207303…	-	-2.25544	-0.372141	8.4084	2.41491	2.09772	1.2682
ENSMMUG00000032145	NA	ENSMMUT00000047222	protein_coding	1:46236329-46236541	-	-1.75382	2.61608	4.2772	-4.47841	4.95685	4.66102
ENSMMUG00000004863	NA	ENSMMUT00000069737,ENSMMUT00000075639,ENSMMUT00000006871,ENSMMUT00000054544,ENSMMUT00000076434,ENSMMUT00000006875	protein_coding	1:46288491-46288577,1:46267324-46267432,1:46285010-46285135,1:46256437-46256483,1:46270075-46270463,1:46246660-46246767,1:46280449-46280606,1:46308471-46308616,1:46239456-46239529,1:46270075-46270340,1:46291287-46291391,1:46238603-46239529,1:46290057-46290248,1:46239335-46239529,1:46286201-46286312,1:46270075-46270406,1:46248628-46248703,1:46246412-46246437,1:46261542-46261592,1:46316859-46317007…	-	-2.2118	7.92055	-2.2118	0.103906	2.38554	1.0075
ENSMMUG00000004864	TEX38	ENSMMUT00000006872	protein_coding	1:46273824-46273983,1:46274874-46275580	+	-4.5117	-4.5117	-4.5117	-3.01601	-5.25954	-5.25954
ENSMMUG00000045318	NA	ENSMMUT00000061955	lincRNA	1:46405471-46406381,1:46404380-46405348	+	-4.33692	-4.33692	-4.33692	-5.43432	-5.43432	-2.14211
ENSMMUG00000020389	STIL	ENSMMUT00000028674,ENSMMUT00000028672	protein_coding	1:46791611-46791761,1:46803212-46803254,1:46752497-46754300,1:46785239-46785353,1:46795920-46796006,1:46804618-46804805,1:46765443-46765653,1:46753514-46754300,1:46798870-46798953,1:46812005-46812048,1:46803007-46803070,1:46812005-46812091,1:46762821-46763071,1:46803007-46803254,1:46783146-46784114,1:46774685-46774850,1:46807968-46808075,1:46805291-46805403,1:46765443-46765656,1:46789633-46789742…	-	-0.507627	6.40946	-4.04663	4.35796	3.22184	-5.7246
ENSMMUG00000017375	CMPK1	ENSMMUT00000047201,ENSMMUT00000065263,ENSMMUT00000024433,ENSMMUT00000076579,ENSMMUT00000058502	protein_coding	1:46835369-46835443,1:46874692-46874844,1:46835273-46835443,1:46856858-46856863,1:46867810-46867956,1:46878754-46879664,1:46878079-46878110,1:46835239-46835443,1:46875126-46875149,1:46876709-46876785,1:46876994-46877094,1:46876994-46877090,1:46878754-46878795	+	1.74426	1.27346	3.36441	2.4956	2.28377	1.60275
ENSMMUG00000043118	NA	ENSMMUT00000053450	protein_coding	1:47893235-47893267,1:47893575-47893650,1:47892956-47893147,1:47893309-47893547,1:47892618-47892935	-	-6.23168	1.84469	-6.23168	-3.53956	-3.53956	-3.53956
ENSMMUG00000019137	BEND5	ENSMMUT00000026887,ENSMMUT00000058033	protein_coding	1:48322839-48322972,1:48338049-48338311,1:48338049-48338274,1:48297759-48297972,1:48285473-48289607,1:48304104-48304252,1:48320398-48320782,1:48337101-48337180	-	3.06492	3.90189	3.47874	3.25043	5.74318	1.45195
ENSMMUG00000038040	NA	ENSMMUT00000072165	protein_coding	1:49296590-49297112,1:49327161-49327489	+	-3.72905	-3.72905	-3.72905	-2.95964	-2.18532	-6.04219
ENSMMUG00000021933	ELAVL4	ENSMMUT00000071064,ENSMMUT00000066900,ENSMMUT00000030860,ENSMMUT00000047193,ENSMMUT00000066041,ENSMMUT00000059262,ENSMMUT00000030862,ENSMMUT00000030863,ENSMMUT00000065336	protein_coding	1:49658908-49658940,1:49655163-49655249,1:49617532-49617540,1:49706783-49706936,1:49659118-49659184,1:49658960-49658976,1:49622453-49622746,1:49689778-49689881,1:49659221-49659358,1:49659118-49659358,1:49658983-49659000,1:49623168-49623511,1:49713787-49714156,1:49713829-49716924,1:49561317-49561479,1:49713829-49714156,1:49619827-49619943,1:49710438-49710476,1:49713829-49716769,1:49659126-49659358…	+	-0.14345	-2.0015	-2.82452	-4.58903	0.381359	-0.7618
ENSMMUG00000040728	NA	ENSMMUT00000070157	protein_coding	1:49768145-49768606	+	-2.78917	-0.90588	0.952449	0.214532	0.732713	-3.68985
ENSMMUG00000019056	FAF1	ENSMMUT00000026775,ENSMMUT00000026774	protein_coding	1:50142121-50142202,1:50214625-50214711,1:50351858-50351904,1:50143153-50143216,1:50050812-50050889,1:50264703-50264808,1:50302854-50302945,1:50408297-50408365,1:50155011-50155106,1:50407815-50407883,1:50003610-50003693,1:50297156-50297247,1:50098672-50098808,1:50338287-50338492,1:50051956-50052036,1:50094455-50094543,1:49999905-50003693,1:50407815-50407890,1:50144198-50144324,1:50126430-50126584…	-	-0.69432	5.46703	4.92229	4.198	1.43675	4.06025
ENSMMUG00000019057	CDKN2C	ENSMMUT00000026777	protein_coding	1:50531821-50535516,1:50525788-50527823,1:50528282-50528421	+	6.74482	5.81131	4.48992	5.73283	4.3387	6.97451
ENSMMUG00000006653	NA	ENSMMUT00000009310	processed_pseudogene	1:50719053-50719535	-	-5.33115	-2.65797	-5.33115	-4.44009	-4.44009	-4.44009
ENSMMUG00000012112	RNF11	ENSMMUT00000016957	protein_coding	1:50799095-50799462,1:50833541-50836142,1:50832433-50832602	+	5.92187	6.10774	5.21173	5.68016	5.27641	6.28477
ENSMMUG00000012055	EPS15	ENSMMUT00000016884,ENSMMUT00000016881,ENSMMUT00000053926	protein_coding	1:50927518-50927680,1:51080516-51081008,1:50952255-50952290,1:50919136-50920766,1:50960937-50961098,1:50998076-50998232,1:50920620-50920766,1:50953762-50953852,1:50957196-50957399,1:50924832-50925019,1:51018742-51018801,1:51021312-51021437,1:51080516-51080656,1:51024159-51024224,1:51000149-51000294,1:50993908-50993993,1:51031260-51031307,1:51027690-51027785,1:51041034-51041075,1:50974579-50974651…	-	-3.52542	8.08707	7.3528	3.29407	3.84905	4.77133
ENSMMUG00000004735	NA	ENSMMUT00000047173,ENSMMUT00000062579,ENSMMUT00000006691,ENSMMUT00000006692,ENSMMUT00000006693,ENSMMUT00000006694,ENSMMUT00000006695,ENSMMUT00000075203	protein_coding	1:51308006-51308079,1:51352722-51352862,1:51183750-51183914,1:51340006-51340118,1:51354089-51354167,1:51349432-51349603,1:51306471-51306501,1:51311464-51311512,1:51340536-51340654,1:51352170-51352280,1:51238486-51238564,1:51301519-51301587,1:51354804-51354895,1:51327906-51327996,1:51291274-51291458,1:51311462-51311512,1:51308006-51308053,1:51275421-51275497,1:51306825-51306907,1:51183565-51183914…	+	-3.16894	8.72212	7.81297	5.024	5.18386	3.15829
ENSMMUG00000004738	NRDC	ENSMMUT00000006703,ENSMMUT00000006702	protein_coding	1:51357469-51357540,1:51357782-51357871,1:51358727-51358843,1:51385462-51385531,1:51410343-51410631,1:51359713-51359796,1:51360464-51360511,1:51362542-51362680,1:51391381-51391503,1:51357461-51357658,1:51368518-51368645,1:51372798-51372849,1:51374074-51374193,1:51379294-51379398,1:51388909-51388966,1:51377570-51377693,1:51360162-51360214,1:51366180-51366342,1:51393004-51393099,1:51357584-51357658…	-	-3.64192	8.81823	4.91427	5.91318	6.47948	-2.30208
ENSMMUG00000047290	NA	ENSMMUT00000062106	pseudogene	1:51460418-51460576,1:51460250-51460336	-	6.49885	6.56988	5.11216	5.94502	5.84562	6.39026
ENSMMUG00000014035	RAB3B	ENSMMUT00000019702,ENSMMUT00000066024	protein_coding	1:51557913-51558140,1:51499345-51499532,1:51557913-51558619,1:51571577-51571719,1:51499257-51499532,1:51513041-51513165,1:51517368-51517486	-	3.96404	-6.65555	-6.65555	-3.11568	-3.11568	-3.11568
ENSMMUG00000043685	NA	ENSMMUT00000064046	protein_coding	1:51618024-51618281	-	-5.70804	-0.773488	-5.70804	-4.06319	-4.06319	-4.06319
ENSMMUG00000003636	BTF3L4	ENSMMUT00000005151,ENSMMUT00000073184	protein_coding	1:51641184-51641380,1:51670862-51672544,1:51670862-51673915,1:51670272-51670331,1:51641241-51641380,1:51644833-51644899,1:51649800-51649913,1:51667554-51667755	+	1.9256	7.48252	7.56683	6.49873	5.78482	4.69139
ENSMMUG00000014327	ZFYVE9	ENSMMUT00000020101,ENSMMUT00000020103	protein_coding	1:51927618-51927794,1:51812296-51814403,1:51922895-51923000,1:51858653-51858808,1:51913536-51913686,1:51870448-51870672,1:51845886-51846055,1:51851940-51852060,1:51840550-51840588,1:51872886-51872968,1:51920534-51923000,1:51807986-51808091,1:51920534-51920696,1:51794938-51795040,1:51841213-51841312,1:51747937-51748025,1:51855782-51855904,1:51917084-51917164,1:51929258-51929419,1:51882258-51882362…	+	1.78634	0.920516	-1.75266	0.756411	2.46745	-2.26966
ENSMMUG00000014503	NA	ENSMMUT00000020346	protein_coding	1:51756492-51756939,1:51756963-51757171,1:51756348-51756443	+	-5.92656	2.44747	-5.92656	-3.84467	-1.71631	-3.84467
ENSMMUG00000014329	CC2D1B	ENSMMUT00000020104	protein_coding	1:51941660-51941732,1:51944489-51944592,1:51942680-51942864,1:51947222-51947304,1:51938350-51938401,1:51948729-51948860,1:51940497-51940669,1:51938728-51938801,1:51939149-51939265,1:51943405-51943530,1:51943055-51943214,1:51936475-51936604,1:51939347-51939405,1:51941306-51941436,1:51939972-51940097,1:51937791-51937890,1:51942223-51942330,1:51935499-51936193,1:51942432-51942507,1:51937559-51937649…	-	0.0308559	6.03469	3.3562	3.59399	2.13874	3.68902
ENSMMUG00000017023	TUT4	ENSMMUT00000023933,ENSMMUT00000047161,ENSMMUT00000020110,ENSMMUT00000023935	protein_coding	1:51980778-51980956,1:51971032-51971227,1:52054383-52054486,1:52067570-52067744,1:51985033-51985132,1:52057485-52057571,1:51967135-51967306,1:52020784-52020927,1:52071289-52071501,1:52034145-52034227,1:51966418-51966525,1:51984264-51984391,1:52020460-52020927,1:51972428-51972532,1:52034121-52034227,1:51966003-51966152,1:52051145-52051248,1:52027061-52027176,1:52084127-52084178,1:51957454-51957623…	-	6.16081	8.23366	7.47123	7.79604	8.40208	5.66757
ENSMMUG00000014333	PRPF38A	ENSMMUT00000020113	protein_coding	1:51996326-51996438,1:51997201-51997298,1:51999054-51999096,1:51994833-51994943,1:51991030-51991151,1:51993436-51993521,1:51988568-51988727,1:51988145-51988198,1:51997772-51997820,1:51997060-51997086	+	-3.42604	5.5354	5.44179	2.34099	3.22418	1.98598
ENSMMUG00000019676	GPX7	ENSMMUT00000027639	protein_coding	1:52202365-52202626,1:52204270-52206175,1:52197660-52197826	+	6.53218	1.84742	0.431021	3.29829	1.79559	3.71674
ENSMMUG00000039959	COA7	ENSMMUT00000067232	protein_coding	1:52284043-52285409,1:52296744-52296888,1:52290982-52291122	-	-2.33147	4.9874	-2.33147	2.78918	1.68284	-4.14756
ENSMMUG00000001434	ZYG11B	ENSMMUT00000069607,ENSMMUT00000002036	protein_coding	1:52409623-52409670,1:52392187-52392363,1:52386227-52386388,1:52425512-52425609,1:52369217-52369287,1:52391262-52391270,1:52404091-52404141,1:52397635-52397699,1:52357840-52357881,1:52358312-52358547,1:52422048-52422245,1:52422371-52422423,1:52369315-52369336,1:52403649-52403748,1:52430704-52430894,1:52409350-52409511,1:52369364-52369493	+	-5.41085	2.95144	-5.41085	-1.27784	-2.23203	-4.36039
ENSMMUG00000004951	ECHDC2	ENSMMUT00000006979,ENSMMUT00000006978,ENSMMUT00000061163	protein_coding	1:52519110-52519179,1:52527984-52528171,1:52535195-52535262,1:52519102-52519179,1:52528370-52528426,1:52521428-52521478,1:52514943-52519001,1:52520010-52520057,1:52544376-52544496,1:52535027-52535114,1:52531167-52531253,1:52529849-52529941	-	-2.26935	-3.92507	-3.45067	-1.71934	-3.96287	-3.96287
ENSMMUG00000004952	SCP2	ENSMMUT00000076396,ENSMMUT00000006980,ENSMMUT00000047149,ENSMMUT00000047150,ENSMMUT00000073248	protein_coding	1:52636347-52636454,1:52681774-52681908,1:52568127-52568195,1:52693458-52694476,1:52660226-52660379,1:52693458-52693553,1:52599346-52599477,1:52636561-52636610,1:52681774-52681903,1:52603291-52603355,1:52671034-52671136,1:52627066-52627216,1:52629272-52629419,1:52596622-52596693,1:52623225-52623288,1:52690740-52690819,1:52612743-52612869,1:52625756-52625906,1:52625138-52625224,1:52567951-52568195…	+	-0.250415	8.52295	6.71147	5.26661	5.87424	3.84315
ENSMMUG00000007606	CPT2	ENSMMUT00000010644	protein_coding	1:52855865-52856196,1:52842766-52842846,1:52844362-52844468,1:52851757-52853061,1:52838808-52839150	+	-3.98997	-3.98997	-3.98997	-5.78126	-0.40739	-5.78126
ENSMMUG00000007608	C1H1orf123	ENSMMUT00000063135,ENSMMUT00000075287,ENSMMUT00000010648	protein_coding	1:52859393-52859470,1:52861561-52861617,1:52861116-52861197,1:52858602-52858667,1:52857538-52857568,1:52857266-52857343,1:52862950-52863033,1:52860874-52860905,1:52863258-52863358,1:52863258-52863263,1:52854207-52857343	-	-0.686137	5.21532	4.05289	2.8353	3.47716	2.26962
ENSMMUG00000007611	MAGOH	ENSMMUT00000058154,ENSMMUT00000007168,ENSMMUT00000010651	protein_coding	1:52881130-52881217,1:52878045-52878103,1:52881175-52881217,1:52875832-52875867,1:52869622-52869721,1:52871193-52871275,1:52876061-52876171	-	-1.61744	4.17382	3.59191	5.44776	5.31531	-4.61478
ENSMMUG00000007612	LRP8	ENSMMUT00000010656,ENSMMUT00000010655,ENSMMUT00000010658,ENSMMUT00000010653	protein_coding	1:52909334-52909508,1:52913863-52913988,1:52898048-52898116,1:52900159-52900380,1:52889920-52889958,1:52917523-52917643,1:52905321-52905439,1:52893599-52893771,1:52931488-52931610,1:52901227-52901379,1:52904943-52905082,1:52907037-52907264,1:52923379-52923413,1:52918599-52918627,1:52892216-52892467,1:52919512-52919902,1:52923390-52923518,1:52919624-52919674,1:52919711-52919885,1:52969871-52969985…	-	-4.86369	3.06127	-4.86369	3.14896	-4.90754	-4.90754
ENSMMUG00000003546	NDC1	ENSMMUT00000005017,ENSMMUT00000002005,ENSMMUT00000047118,ENSMMUT00000061696,ENSMMUT00000005015	protein_coding	1:53483274-53483325,1:53506455-53507248,1:53477838-53477919,1:53503770-53503890,1:53470827-53471072,1:53561244-53561323,1:53493376-53493514,1:53474907-53475062,1:53549720-53549807,1:53500402-53500503,1:53555077-53555240,1:53428732-53428761,1:53480004-53480096,1:53432894-53432944,1:53530841-53530938,1:53487467-53487575,1:53521867-53522418,1:53495630-53495804,1:53537078-53537260,1:53407575-53407638…	-	0.0857864	6.32363	7.16898	3.9815	6.08356	3.51334
ENSMMUG00000040794	NA	ENSMMUT00000055098	protein_coding	1:53509839-53509947,1:53509549-53509551,1:53510060-53510175	+	3.55506	-1.88663	-4.55981	-0.912928	-2.25827	0.27981
ENSMMUG00000007182	LRRC42	ENSMMUT00000010029	protein_coding	1:53642921-53643195,1:53622884-53622917,1:53637248-53637361,1:53635306-53635424,1:53633125-53633256,1:53641549-53641633,1:53636986-53637074,1:53627097-53627583	+	-3.08181	-3.08181	-3.08181	-2.39093	-0.165084	-6.68942
ENSMMUG00000031232	NA	ENSMMUT00000075215,ENSMMUT00000002620,ENSMMUT00000067659	protein_coding	1:53651723-53651743,1:53651307-53651711,1:53651738-53651743,1:53651188-53651265,1:53650710-53650745,1:53651511-53651580,1:53650288-53650745,1:53650295-53650688,1:53651307-53651678,1:53650208-53650273,1:53650153-53650186,1:53651307-53651476,1:53650763-53650865	-	-3.9363	-3.9363	-1.57861	0.0903196	-3.70658	-5.83494
ENSMMUG00000007183	TMEM59	ENSMMUT00000047102,ENSMMUT00000010030	protein_coding	1:53715597-53715681,1:53715597-53715678,1:53722741-53722846,1:53706561-53706604,1:53706240-53706273,1:53729116-53729550,1:53729116-53729304,1:53711199-53711307,1:53720859-53720953,1:53718518-53718670,1:53716887-53716968,1:53705971-53706604	-	8.04362	5.63365	6.62384	7.2955	6.31863	6.68697
ENSMMUG00000014218	TCEANC2	ENSMMUT00000047100	protein_coding	1:53745483-53745624,1:53773979-53774832,1:53765675-53765868,1:53730479-53730622,1:53729729-53729868	+	-2.85713	1.56041	-6.39613	-3.3751	-3.3751	-0.942659
ENSMMUG00000015949	NA	ENSMMUT00000022428,ENSMMUT00000058486,ENSMMUT00000022426	protein_coding	1:53860836-53860940,1:53852322-53852366,1:53855848-53856051,1:53867622-53867770,1:53867612-53867770,1:53871714-53871731,1:53871714-53871911,1:53846668-53851536,1:53851333-53851536,1:53878708-53878820,1:53871714-53872010,1:53864850-53864937	-	-4.77507	2.66045	-4.77507	-4.99617	3.10265	-4.99617
ENSMMUG00000020972	MRPL37	ENSMMUT00000019978,ENSMMUT00000029493,ENSMMUT00000029491	protein_coding	1:53889408-53889591,1:53879065-53879319,1:53892279-53892436,1:53904901-53905161,1:53897911-53897988,1:53895884-53896087,1:53884667-53884782,1:53884390-53884573,1:53878814-53879319,1:53889406-53889591,1:53878974-53879319	+	0.638037	7.65217	7.22172	5.25364	5.39609	4.86219
ENSMMUG00000020976	SSBP3	ENSMMUT00000029500,ENSMMUT00000029501,ENSMMUT00000029499	protein_coding	1:54088691-54088833,1:53929493-53929559,1:53934740-53934799,1:54084629-54084713,1:53907985-53908086,1:53929315-53929391,1:54087326-54087387,1:54087607-54087679,1:54088691-54088746,1:54088691-54088779,1:53920968-53921032,1:53908179-53908207,1:53935683-53935763,1:53908479-53908557,1:53919256-53919291,1:53916952-53917022,1:53919918-53919966,1:53906450-53906901,1:53959448-53959537,1:53918681-53918735…	-	-2.94842	5.87425	2.58702	1.31246	0.263459	3.93693
ENSMMUG00000006754	TTC4	ENSMMUT00000009453,ENSMMUT00000026956	protein_coding	1:54411603-54411685,1:54402052-54402138,1:54388193-54388349,1:54388943-54389060,1:54393615-54393692,1:54412677-54412710,1:54388239-54388349,1:54407290-54407371,1:54389820-54389981,1:54405233-54405447,1:54416042-54416681,1:54395129-54395253	+	-3.68709	-3.68709	-3.68709	-6.08415	-6.08415	1.10702
ENSMMUG00000032084	PARS2	ENSMMUT00000047084	protein_coding	1:54430119-54432414,1:54437531-54438006	-	-2.18004	-2.18004	-2.18004	0.360362	0.690705	-7.59119
ENSMMUG00000021577	DHCR24	ENSMMUT00000030362	protein_coding	1:54542282-54542545,1:54536460-54536603,1:54521416-54524191,1:54525831-54526028,1:54546816-54546921,1:54553992-54554147,1:54525228-54525406,1:54557279-54557655,1:54545968-54546086	-	4.59712	2.66551	-0.249517	4.10048	4.91427	-2.00165
ENSMMUG00000005740	USP24	ENSMMUT00000008060,ENSMMUT00000064324	protein_coding	1:54724179-54724254,1:54748958-54749178,1:54758152-54758269,1:54800312-54800419,1:54730173-54730286,1:54744029-54744132,1:54717774-54720510,1:54809493-54809607,1:54772302-54772462,1:54741657-54741770,1:54811818-54811892,1:54811103-54811261,1:54727096-54727162,1:54790001-54790067,1:54775151-54775306,1:54780425-54780522,1:54777356-54777451,1:54725524-54725602,1:54752866-54752991,1:54822405-54822548…	-	4.4654	5.62009	6.75703	5.34011	5.71704	5.78537
ENSMMUG00000002200	NA	ENSMMUT00000003114	protein_coding	1:56178164-56178285,1:56206224-56206501,1:56259834-56259972,1:56193723-56193899,1:56218760-56218917,1:56170338-56170418,1:56205770-56205827	-	-3.75156	-3.75156	7.40998	3.77809	2.14844	-6.01967
ENSMMUG00000022995	DAB1	ENSMMUT00000047065,ENSMMUT00000032360,ENSMMUT00000047064,ENSMMUT00000047066	protein_coding	1:56742425-56742544,1:56807791-56807889,1:56687550-56688098,1:56688019-56688098,1:56963556-56963758,1:56683337-56683447,1:56683797-56683924,1:56741928-56741966,1:56667058-56670434,1:56683352-56683447,1:56816508-56816647,1:56963556-56963622,1:57095143-57095908,1:56733457-56733516,1:56696206-56696314,1:56698647-56698709,1:56706172-56706222,1:56665700-56670434,1:56816508-56816648,1:56706035-56706082…	-	-1.2078	-4.7468	-4.7468	-2.7809	-2.89607	-5.02443
ENSMMUG00000022762	OMA1	ENSMMUT00000032031	protein_coding	1:58203431-58203947,1:58194350-58194478,1:58163006-58163155,1:58197901-58198074,1:58197696-58197803,1:58201144-58201372,1:58191312-58191386,1:58114786-58114788	-	-3.82258	-3.82258	-3.82258	0.42955	-5.94865	-5.94865
ENSMMUG00000011800	MYSM1	ENSMMUT00000047056	protein_coding	1:58331086-58331160,1:58344996-58345756,1:58338970-58339073,1:58320595-58320745,1:58340416-58340546,1:58352927-58353004,1:58362426-58362559,1:58332212-58332266,1:58357693-58357771,1:58330275-58330463,1:58352813-58352836,1:58324653-58324758,1:58335129-58335217,1:58336799-58336876,1:58324417-58324474,1:58328726-58328858,1:58331868-58331918,1:58351591-58351669,1:58355735-58355805,1:58347747-58347845…	-	0.322447	8.46134	6.02022	5.6067	5.63082	3.56648
ENSMMUG00000032072	NA	ENSMMUT00000047054	pseudogene	1:58442404-58442811,1:58441807-58442313	-	9.14806	5.74385	6.64137	7.7549	7.03738	6.741
ENSMMUG00000002387	FGGY	ENSMMUT00000003390,ENSMMUT00000047044,ENSMMUT00000003389,ENSMMUT00000047047	protein_coding	1:59120101-59120216,1:58992829-58993043,1:59213698-59213801,1:59327617-59327652,1:59042024-59042112,1:59011471-59011582,1:59314009-59314083,1:59416069-59416150,1:58985500-58987521,1:59016954-59017105,1:59301269-59301355,1:59411429-59411490,1:59182237-59182365,1:59286029-59286090,1:59416069-59417640,1:59320454-59320574,1:59260562-59260669,1:59326868-59326962,1:59298227-59298374,1:58992843-58993043	+	-5.6344	-1.14169	-5.6344	-4.13683	-4.13683	-4.13683
ENSMMUG00000012850	HOOK1	ENSMMUT00000053536,ENSMMUT00000047042,ENSMMUT00000018033	protein_coding	1:59500309-59500475,1:59491928-59491995,1:59533659-59533727,1:59530864-59530965,1:59488738-59488788,1:59521610-59521692,1:59520274-59520317,1:59514913-59515000,1:59505729-59505839,1:59469901-59470044,1:59520274-59520375,1:59519242-59519335,1:59484274-59484346,1:59521083-59521095,1:59521083-59521117,1:59503722-59503862,1:59516651-59516791,1:59493767-59493829,1:59469561-59469652,1:59477036-59477121…	+	-3.04033	-3.04033	-0.682643	-6.7309	2.17555	-2.20795
ENSMMUG00000041232	NA	ENSMMUT00000077622	protein_coding	1:59487027-59487100,1:59487158-59487454	-	-4.5117	-4.5117	-4.5117	-3.01601	-5.25954	-5.25954
ENSMMUG00000015972	CYP2J2	ENSMMUT00000054939,ENSMMUT00000022460	protein_coding	1:59537039-59537076,1:59573532-59573708,1:59555864-59557599,1:59568829-59569016,1:59575336-59575496,1:59578638-59578800,1:59571542-59571683,1:59564565-59564703,1:59588861-59589118,1:59575901-59576050	-	-6.00047	0.688662	-6.00047	-3.77076	-3.77076	-3.77076
ENSMMUG00000013840	NFIA	ENSMMUT00000047036,ENSMMUT00000047038,ENSMMUT00000019425,ENSMMUT00000047035,ENSMMUT00000063510,ENSMMUT00000019424	protein_coding	1:61137221-61137238,1:61062438-61062566,1:60545694-60545789,1:60767105-60767131,1:61108072-61108163,1:60761508-60762002,1:61085473-61085651,1:61137221-61138287,1:60772488-60773019,1:61012063-61012137,1:60961007-60961072,1:61031339-61031456,1:61038031-61038158,1:60766747-60767131,1:61087911-61088076	+	-6.30102	1.15673	4.95845	4.62622	-1.34185	-3.47021
ENSMMUG00000047252	NA	ENSMMUT00000057719	protein_coding	1:61138610-61138636,1:61138680-61138889	+	-4.8999	-3.01661	3.12748	-4.87133	-4.87133	4.95363
ENSMMUG00000010931	TM2D1	ENSMMUT00000015292,ENSMMUT00000063477,ENSMMUT00000062411	protein_coding	1:61408771-61408873,1:61407319-61407392,1:61398317-61398425,1:61370507-61370636,1:61408520-61408820,1:61408596-61408751,1:61388288-61388409,1:61408574-61408737,1:61370526-61370636,1:61382510-61382583,1:61389380-61389471,1:61407319-61407378	-	-5.13108	3.19539	-5.13108	-4.64015	2.21353	-4.64015
ENSMMUG00000003113	PATJ	ENSMMUT00000071973,ENSMMUT00000004409,ENSMMUT00000059267,ENSMMUT00000004410,ENSMMUT00000004407,ENSMMUT00000065314	protein_coding	1:61573110-61573281,1:61762676-61762793,1:61588959-61589151,1:61837472-61837505,1:61817795-61817899,1:61460958-61461086,1:61796854-61796937,1:61816925-61817047,1:61767959-61768092,1:61449147-61449168,1:61837280-61837386,1:61449271-61449437,1:61670818-61670875,1:61523992-61524123,1:61848575-61848602,1:61789070-61789159,1:61473724-61473942,1:61734695-61734787,1:61452518-61452712,1:61597206-61597292…	+	3.67998	1.62202	-1.18858	-1.92647	2.96583	3.07406
ENSMMUG00000010351	NA	ENSMMUT00000014472,ENSMMUT00000014473	protein_coding	1:61970046-61971923,1:61947014-61947156,1:61963097-61963184,1:61978670-61978685,1:61928854-61931530,1:61968302-61968413,1:61940837-61941037,1:61958525-61958744,1:61931426-61931530,1:61965137-61965355,1:61973039-61973447	-	-4.53089	-4.53089	-4.53089	-5.24034	-3.11198	-5.24034
ENSMMUG00000002339	USP1	ENSMMUT00000003313	protein_coding	1:62146289-62146449,1:62145327-62145431,1:62152965-62153700,1:62150353-62150523,1:62144651-62144771,1:62142748-62142983,1:62151194-62151395,1:62147858-62148549	+	6.85134	6.43951	5.96739	9.63393	8.88956	0.734754
ENSMMUG00000002340	DOCK7	ENSMMUT00000059998,ENSMMUT00000003320,ENSMMUT00000003321,ENSMMUT00000047023,ENSMMUT00000047024	protein_coding	1:62211100-62211196,1:62214917-62215099,1:62234128-62234282,1:62266281-62266512,1:62177361-62177430,1:62242032-62242171,1:62214647-62214809,1:62385931-62386005,1:62335122-62335271,1:62349236-62349365,1:62246908-62247048,1:62177518-62177640,1:62208376-62208472,1:62244399-62244569,1:62353445-62353513,1:62250771-62250860,1:62160506-62160673,1:62362982-62363087,1:62214674-62214809,1:62179270-62179506…	-	-3.14343	-3.14343	-3.14343	3.8253	-6.6278	-6.6278
ENSMMUG00000000386	ATG4C	ENSMMUT00000000560	protein_coding	1:62513526-62513662,1:62503133-62503463,1:62518820-62518898,1:62505899-62505969,1:62500495-62500728,1:62487983-62488085,1:62549540-62552451,1:62519558-62519634,1:62526502-62526621,1:62489224-62489307	+	-3.91785	5.42442	-3.91785	0.389046	3.05306	-5.85339
ENSMMUG00000020046	ALG6	ENSMMUT00000028182,ENSMMUT00000047018	protein_coding	1:63085689-63085777,1:63110213-63110411,1:63097382-63097470,1:63118146-63118343,1:63095583-63095668,1:63110018-63110086,1:63056363-63056444,1:63109972-63110086,1:63100742-63100812,1:63056156-63056444,1:63097382-63097466,1:63093138-63093273,1:63083547-63083636,1:63088292-63088356,1:63092355-63092540,1:63087550-63087632,1:63078314-63078398,1:63092349-63092540	+	-4.83242	3.07648	-4.83242	3.28926	-4.93881	-4.93881
ENSMMUG00000020047	ITGB3BP	ENSMMUT00000073825,ENSMMUT00000028183,ENSMMUT00000063273	protein_coding	1:63195247-63195518,1:63169041-63169053,1:63178058-63178100,1:63122071-63122404,1:63135192-63135270,1:63151485-63151554,1:63122343-63122404,1:63166347-63166362,1:63132293-63132373,1:63134686-63134779,1:63127807-63127857,1:63127808-63127857,1:63166390-63166468,1:63163108-63163243,1:63134220-63134276	-	-5.7685	3.06271	-1.63906	3.66061	-4.00273	-4.00273
ENSMMUG00000020049	PGM1	ENSMMUT00000028186,ENSMMUT00000028187,ENSMMUT00000028188	protein_coding	1:63305225-63305415,1:63292839-63293541,1:63306634-63306788,1:63330121-63330779,1:63299969-63300055,1:63309080-63309195,1:63322206-63322389,1:63299893-63300055,1:63302102-63302227,1:63264692-63265077,1:63300410-63300556,1:63324856-63324990,1:63330121-63330499,1:63264832-63265062,1:63319053-63319188,1:63293524-63293545,1:63330121-63330210	+	-3.53423	5.32231	-3.53423	2.29757	2.1933	-6.23701
ENSMMUG00000004668	ROR1	ENSMMUT00000078206,ENSMMUT00000006596	protein_coding	1:63854647-63858687,1:63815063-63815190,1:63728906-63728936,1:63836809-63837020,1:63446858-63446948,1:63817785-63818102,1:63560959-63560965,1:63727549-63727836,1:63820118-63820363,1:63684741-63684812,1:63854647-63856074	+	-4.53089	-4.53089	-4.53089	-5.24034	-3.11198	-5.24034
ENSMMUG00000005866	NA	ENSMMUT00000008215	protein_coding	1:63515254-63515730	-	-5.52771	-1.67513	-5.52771	-4.24352	-4.24352	-4.24352
ENSMMUG00000044960	NA	ENSMMUT00000005622	protein_coding	1:63577138-63577739,1:63576466-63576472	+	7.2459	7.72045	6.43626	7.29164	7.42272	6.68825
ENSMMUG00000018565	RAVER2	ENSMMUT00000067160,ENSMMUT00000026097	protein_coding	1:64452267-64452333,1:64430129-64430235,1:64465367-64465558,1:64461293-64461762,1:64508125-64508130,1:64491619-64491887,1:64489465-64489579,1:64474085-64474211,1:64489208-64489312,1:64487434-64487519,1:64513603-64515941,1:64429547-64430235,1:64489247-64489312,1:64497134-64497245,1:64499089-64499225	+	-4.5117	-4.5117	-4.5117	-3.01601	-5.25954	-5.25954
ENSMMUG00000018566	JAK1	ENSMMUT00000026100	protein_coding	1:64527100-64527235,1:64520576-64520748,1:64551516-64551679,1:64523800-64523950,1:64529852-64529995,1:64547008-64547193,1:64646262-64646500,1:64518107-64518217,1:64533098-64533204,1:64549063-64549405,1:64528975-64529062,1:64518803-64518920,1:64515936-64517356,1:64521119-64521243,1:64526415-64526566,1:64564491-64564689,1:64537825-64538014,1:64521947-64522139,1:64560220-64560343,1:64555626-64555779…	-	8.90186	9.97784	10.0268	10.3723	9.66865	8.86551
ENSMMUG00000043499	NA	ENSMMUT00000074215	protein_coding	1:64666378-64666437,1:64666959-64667039,1:64666904-64666926,1:64667087-64667278,1:64666455-64666823,1:64667315-64667873	-	-6.32072	1.7412	2.2035	-3.45051	-3.45051	4.52499
ENSMMUG00000046173	NA	ENSMMUT00000054660	lincRNA	1:64757397-64757411,1:64758963-64761498	+	0.0405779	-1.61861	-1.58804	-0.444158	-1.1006	-1.62131
ENSMMUG00000003264	LEPROT	ENSMMUT00000060745,ENSMMUT00000004615	protein_coding	1:65179663-65179849,1:65175063-65175138,1:65181593-65181709,1:65171194-65171195,1:65174721-65174745,1:65175085-65175138	+	-2.596	-2.596	-2.596	0.615263	-1.22804	-7.17523
ENSMMUG00000007490	PDE4B	ENSMMUT00000078746,ENSMMUT00000078513,ENSMMUT00000010489,ENSMMUT00000057413,ENSMMUT00000060923,ENSMMUT00000010488,ENSMMUT00000079031,ENSMMUT00000010490,ENSMMUT00000061202	protein_coding	1:65774718-65774953,1:66137457-66141523,1:66126882-66127060,1:66119925-66119972,1:66116002-66119972,1:65677471-65677512,1:66009914-66009976,1:66010030-66010060,1:66134037-66134219,1:65682747-65682985,1:66137457-66139737,1:66029451-66029500,1:66009944-66009972,1:66137457-66137822,1:66128663-66128827,1:66134364-66134411,1:66010520-66010551,1:66128425-66128523,1:66134037-66134252,1:66021055-66021091…	+	8.76667	7.58312	6.63892	7.34206	7.70572	7.94093
ENSMMUG00000000637	SGIP1	ENSMMUT00000000917,ENSMMUT00000000916,ENSMMUT00000046959,ENSMMUT00000046960	protein_coding	1:66459479-66459605,1:66439929-66439953,1:66512595-66512797,1:66442195-66442280,1:66401598-66401622,1:66458408-66458535,1:66421062-66421112,1:66451119-66451619,1:66394987-66395050,1:66394081-66394096,1:66412202-66412377,1:66411437-66411488,1:66411437-66411491,1:66488721-66488832,1:66440878-66440929,1:66448912-66448986,1:66498868-66499023,1:66514849-66515013,1:66408373-66408429,1:66516276-66516298…	+	-4.53089	-4.53089	-4.53089	-5.24034	-3.11198	-5.24034
ENSMMUG00000000643	MIER1	ENSMMUT00000000925,ENSMMUT00000000924,ENSMMUT00000071463,ENSMMUT00000000927,ENSMMUT00000000926,ENSMMUT00000060145	protein_coding	1:66718394-66718555,1:66706228-66706370,1:66689155-66689251,1:66737446-66737573,1:66706225-66706370,1:66690500-66690652,1:66700218-66700242,1:66745210-66745538,1:66720322-66720386,1:66745210-66748632,1:66733749-66733843,1:66745210-66745230,1:66684967-66685033,1:66731700-66731851,1:66690487-66690652,1:66684876-66685471,1:66747013-66747083,1:66719495-66719627,1:66691931-66692026,1:66686074-66686174…	+	2.15141	9.85321	8.52279	6.79886	7.57105	6.1575
ENSMMUG00000000645	SLC35D1	ENSMMUT00000062060,ENSMMUT00000069574,ENSMMUT00000000931	protein_coding	1:66805556-66805648,1:66760871-66764961,1:66764853-66764961,1:66771959-66772041,1:66783238-66783316,1:66812947-66813015,1:66784387-66784454,1:66813601-66813672,1:66764829-66764961,1:66815175-66815242,1:66816974-66817176,1:66815923-66816009,1:66816105-66816138,1:66810602-66810704	-	-6.50816	3.15918	0.454904	-3.26307	3.63207	-3.26307
ENSMMUG00000000648	IL23R	ENSMMUT00000000935,ENSMMUT00000000937	protein_coding	1:67002874-67002963,1:66974565-66974597,1:66973810-66973955,1:66941250-66941546,1:66966765-66966925,1:66938409-66938464,1:67020351-67020441,1:66948502-66948625,1:67023028-67025595,1:67023028-67023678,1:66940025-66940122,1:67004130-67004232,1:66985863-66986019	+	-4.87316	-4.87316	-2.51547	-4.89808	-4.89808	-2.46563
ENSMMUG00000042429	NA	ENSMMUT00000070351	processed_pseudogene	1:67042655-67043071	+	-4.5117	-4.5117	-4.5117	-3.01601	-5.25954	-5.25954
ENSMMUG00000000651	IL12RB2	ENSMMUT00000046937,ENSMMUT00000000941,ENSMMUT00000070762,ENSMMUT00000061596	protein_coding	1:67141735-67141893,1:67155143-67155233,1:67164207-67164259,1:67095581-67095731,1:67085232-67085339,1:67136926-67137126,1:67086494-67086781,1:67085264-67085339,1:67072963-67073010,1:67094489-67094634,1:67103819-67103898,1:67115690-67115909,1:67093103-67093287,1:67141551-67141649,1:67164207-67164749,1:67164207-67164240,1:67158584-67158683,1:67091680-67091794,1:67148342-67148479	+	-3.50545	-3.50545	-3.50545	2.01522	-6.26578	-6.26578
ENSMMUG00000000652	SERBP1	ENSMMUT00000000947,ENSMMUT00000076161	protein_coding	1:67199358-67199670,1:67194319-67194408,1:67199358-67200296,1:67193642-67193719,1:67195504-67195654,1:67189313-67189490,1:67184526-67184699,1:67194510-67194650,1:67181909-67181965	-	8.81868	9.00403	9.85813	9.6235	9.66347	8.39387
ENSMMUG00000038425	GADD45A	ENSMMUT00000076233,ENSMMUT00000046933,ENSMMUT00000055750	protein_coding	1:67458929-67459030,1:67459269-67459506,1:67460580-67465097,1:67460580-67460693,1:67458399-67458442,1:67460580-67460616	+	10.4498	5.64373	6.99504	7.08276	5.68191	10.3239
ENSMMUG00000014807	NA	ENSMMUT00000020771	protein_coding	1:67541502-67541644,1:67603903-67604327,1:67550119-67550168,1:67474361-67478452,1:67480454-67480572	-	3.86386	-7.46479	-0.36527	-2.30645	0.646706	-2.30645
ENSMMUG00000022908	WLS	ENSMMUT00000032248,ENSMMUT00000069232,ENSMMUT00000032249	protein_coding	1:67932627-67932788,1:67875702-67875823,1:67921961-67922044,1:67926078-67926175,1:68010604-68010933,1:67902403-67903345,1:67914868-67915021,1:67972532-67972798,1:67972532-67972805,1:68010604-68010709,1:67931042-67931178,1:67923256-67923399,1:67972532-67972804,1:67903236-67903345,1:67927711-67927879,1:67936935-67937059,1:67925651-67925714	-	-6.10256	-6.10256	1.1991	-3.66867	-3.66867	-3.66867
ENSMMUG00000002752	RPE65	ENSMMUT00000061500,ENSMMUT00000003910	protein_coding	1:68204311-68205409,1:68214914-68215046,1:68224295-68224377,1:68207267-68207381,1:68220524-68220631,1:68206858-68206969,1:68205258-68205409,1:68222412-68222562,1:68224855-68224871,1:68214665-68214804,1:68216601-68216748,1:68215283-68215364,1:68207078-68207172,1:68213912-68214041,1:68220279-68220420,1:68224295-68224379	-	-7.10939	-0.579079	-0.297049	-2.66184	-2.66184	-2.66184
ENSMMUG00000017766	DEPDC1	ENSMMUT00000024971,ENSMMUT00000046923	protein_coding	1:68264707-68264825,1:68262722-68262769,1:68270171-68270436,1:68249675-68252587,1:68253301-68253486,1:68254650-68254826,1:68259736-68259876,1:68273115-68273390,1:68257831-68258682,1:68264160-68264290,1:68257225-68257397,1:68265242-68265398	-	-5.29047	1.90147	-5.29047	0.282056	-4.48076	-4.48076
ENSMMUG00000021917	LRRC7	ENSMMUT00000030836,ENSMMUT00000058687,ENSMMUT00000058259,ENSMMUT00000062882,ENSMMUT00000078287,ENSMMUT00000053261,ENSMMUT00000030838	protein_coding	1:69684575-69684638,1:69604710-69604799,1:69793026-69793036,1:69880355-69880462,1:69849362-69849454,1:69800034-69800174,1:69792268-69792379,1:69793893-69795573,1:69809454-69809573,1:69768786-69768901,1:69557681-69557798,1:69774509-69774608,1:69778948-69779196,1:69776916-69776941,1:69744536-69744680,1:69776817-69776941,1:69774509-69774615,1:69865363-69865437,1:69775422-69775470,1:69776817-69776987…	+	-4.53089	-4.53089	-4.53089	-5.24034	-3.11198	-5.24034
ENSMMUG00000021921	LRRC40	ENSMMUT00000076660,ENSMMUT00000030839	protein_coding	1:69939794-69939917,1:69966288-69966490,1:69903726-69903831,1:69937564-69937706,1:69934529-69934611,1:69917758-69917866,1:69932224-69932265,1:69909056-69909133,1:69934525-69934697,1:69932381-69932468,1:69906395-69906580,1:69948196-69948377,1:69913594-69913701,1:69966288-69966438,1:69934702-69934726,1:69934775-69934816,1:69932224-69932269,1:69910352-69910462,1:69943888-69944017,1:69946374-69946447	-	-6.00666	0.719592	-6.00666	-3.76458	-3.76458	-3.76458
ENSMMUG00000044712	NA	ENSMMUT00000057802	protein_coding	1:70011442-70012864,1:69996391-69996440,1:69989297-69993240,1:70007599-70007688,1:70005495-70005626,1:70000277-70000358,1:69995557-69995649,1:70010756-70010872,1:69982722-69987883,1:69998315-69998442,1:70011199-70011337	+	9.50078	7.46892	7.38495	7.8043	8.4851	8.06525
ENSMMUG00000013853	ANKRD13C	ENSMMUT00000046901,ENSMMUT00000019442	protein_coding	1:70053022-70053153,1:70089846-70089887,1:70109704-70110133,1:70057270-70057414,1:70061975-70062041,1:70077893-70077997,1:70028201-70028301,1:70068620-70068705,1:70033699-70033797,1:70109704-70110571,1:70066793-70066838,1:70022270-70022400,1:70049311-70049472,1:70035730-70035809	-	-6.43701	3.51908	2.22582	-3.33422	5.97633	-3.33422
ENSMMUG00000038810	NA	ENSMMUT00000074863	protein_coding	1:70189267-70189758,1:70192181-70192451,1:70191288-70191459,1:70188666-70188846,1:70188208-70188269,1:70191522-70192142,1:70189915-70190118,1:70188313-70188645,1:70187999-70188194,1:70190824-70190974,1:70190602-70190785,1:70188897-70189246,1:70190499-70190587	+	0.554603	-0.928747	-2.12647	-1.67749	-0.878829	0.0557064
ENSMMUG00000019326	CTH	ENSMMUT00000077860,ENSMMUT00000064574,ENSMMUT00000027138,ENSMMUT00000056541,ENSMMUT00000073524	protein_coding	1:70247404-70247481,1:70246874-70246931,1:70249168-70249320,1:70255986-70257667,1:70229098-70229798,1:70229631-70229798,1:70255986-70256012,1:70236145-70236240,1:70229679-70229798,1:70234152-70234233,1:70250716-70250887,1:70252013-70252065,1:70229098-70229257,1:70250716-70250837,1:70241644-70241775,1:70238954-70239063,1:70255568-70255706	+	-3.24658	2.1228	-3.24658	-1.00655	-6.52466	3.16086
ENSMMUG00000008682	NA	ENSMMUT00000012135	protein_coding	1:70361384-70361510,1:70361567-70361610,1:70361685-70362245	+	-2.92974	3.55798	-2.92974	-2.543	-0.675256	0.916761
ENSMMUG00000017312	ZRANB2	ENSMMUT00000001201,ENSMMUT00000024337,ENSMMUT00000065849,ENSMMUT00000024335	protein_coding	1:70945959-70946029,1:70947516-70947685,1:70948806-70948940,1:70947522-70947685,1:70955352-70955408,1:70949169-70949245,1:70945943-70946029,1:70945444-70945481,1:70953495-70953577,1:70942418-70942451,1:70943461-70943619,1:70957436-70957491,1:70941754-70941839,1:70941776-70941839,1:70955356-70955408,1:70943461-70943607,1:70955161-70955269,1:70945955-70945975	-	5.83564	6.58489	7.38173	7.11991	6.00861	6.67374
ENSMMUG00000017314	NEGR1	ENSMMUT00000024341,ENSMMUT00000076841	protein_coding	1:71571290-71571421,1:71484015-71484135,1:71815545-71815777,1:71283492-71286386,1:71665860-71665985,1:71815545-71815788,1:72169152-72169327,1:71465301-71465452,1:71286262-71286386	-	-2.15108	-3.80679	-3.3324	-4.08115	-1.12799	-4.08115
ENSMMUG00000042042	NA	ENSMMUT00000057145	protein_coding	1:72273296-72273934,1:72241682-72242239	+	-4.27688	-2.39358	-4.27688	-3.25083	-5.49436	-2.20215
ENSMMUG00000019493	CRYZ	ENSMMUT00000057089,ENSMMUT00000046882,ENSMMUT00000046878,ENSMMUT00000071347,ENSMMUT00000056314,ENSMMUT00000020469,ENSMMUT00000027388	protein_coding	1:74642592-74642717,1:74556759-74559084,1:74594216-74594452,1:74578101-74578567,1:74698586-74698623,1:74706874-74706925,1:74630584-74630595,1:74632199-74632357,1:74699427-74699528,1:74702380-74702529,1:74701625-74701666,1:74638940-74639011,1:74627295-74627510,1:74699218-74699313,1:74565575-74565616,1:74667670-74667905,1:74698620-74698781,1:74578118-74578567,1:74711864-74712027,1:74559796-74562164…	-	2.20795	3.93416	-2.26762	0.811635	2.03338	1.02947
ENSMMUG00000014595	TYW3	ENSMMUT00000059294,ENSMMUT00000020471	protein_coding	1:74759933-74760247,1:74725651-74725986,1:74739056-74739154,1:74737019-74737099,1:74725995-74726303,1:74753648-74753781,1:74750119-74750190	+	-4.22429	5.38958	-4.22429	-0.997687	3.48563	-5.54694
ENSMMUG00000007220	ACADM	ENSMMUT00000010088,ENSMMUT00000065151,ENSMMUT00000046869,ENSMMUT00000075242,ENSMMUT00000066389	protein_coding	1:75705249-75705336,1:75728777-75728917,1:75742940-75745848,1:75701184-75701665,1:75725144-75725252,1:75710115-75710215,1:75701636-75701665,1:75709636-75709734,1:75705140-75705144,1:75742940-75743011,1:75716309-75716389,1:75721956-75722086,1:75704345-75704382,1:75709438-75709507,1:75729781-75729876,1:75701656-75701665,1:75705257-75705336,1:75709224-75709321,1:75741374-75741622	+	-3.2669	7.75154	6.10178	3.34691	4.08949	3.15002
ENSMMUG00000000873	RABGGTB	ENSMMUT00000055000,ENSMMUT00000001244,ENSMMUT00000046866,ENSMMUT00000001245	protein_coding	1:75765862-75765882,1:75765793-75765798,1:75773121-75774989,1:75773121-75773261,1:75768615-75768637,1:75767635-75767832,1:75770776-75770901,1:75770067-75770177,1:75769881-75769933,1:75765940-75766047,1:75764639-75764715,1:75772696-75772845,1:75768415-75768520	+	-1.76971	8.2513	-1.76971	0.845443	1.4821	2.38434
ENSMMUG00000000875	MSH4	ENSMMUT00000001248	protein_coding	1:75862955-75863155,1:75860281-75860405,1:75827033-75827100,1:75876952-75877040,1:75890590-75891087,1:75868090-75868218,1:75792593-75792703,1:75857187-75857356,1:75866659-75866777,1:75859095-75859198,1:75782264-75782855,1:75798406-75798579,1:75802958-75803130,1:75846188-75846262,1:75855673-75855737,1:75858028-75858164,1:75875227-75875401,1:75797076-75797191,1:75788876-75789036	+	-5.901	0.191313	-5.901	-3.87023	-3.87023	-3.87023
ENSMMUG00000005990	ST6GALNAC3	ENSMMUT00000008378	protein_coding	1:76088331-76088348,1:76669618-76669804,1:76668450-76668557,1:76326633-76326827,1:76454117-76454526	+	-3.55108	-3.55108	-3.55108	-6.22016	1.78708	-6.22016
ENSMMUG00000047939	NA	ENSMMUT00000054632,ENSMMUT00000064529	protein_coding	1:76966192-76966264,1:76965531-76966051,1:76965531-76965736,1:76966293-76966622,1:76966128-76966146	+	-5.59172	-5.59172	3.85579	-1.09697	-2.05116	-4.17952
ENSMMUG00000020217	PIGK	ENSMMUT00000063077,ENSMMUT00000028442	protein_coding	1:77218506-77218602,1:77264856-77264948,1:77150805-77151538,1:77216278-77216395,1:77178146-77178230,1:77215971-77216081,1:77264856-77264998,1:77151422-77151538,1:77256525-77256578,1:77224275-77224410,1:77209165-77209337,1:77252759-77252850,1:77221386-77221497	-	-1.79178	-1.79178	-1.79178	-3.98468	-4.12259	2.73192
ENSMMUG00000046490	NA	ENSMMUT00000055028	processed_pseudogene	1:77242932-77243195	+	-3.53879	-3.53879	-3.53879	-6.23244	1.84851	-6.23244
ENSMMUG00000020218	AK5	ENSMMUT00000028444,ENSMMUT00000028443	protein_coding	1:77329743-77329911,1:77467351-77467427,1:77340235-77340404,1:77597075-77597266,1:77619901-77620008,1:77549618-77549662,1:77329725-77329911,1:77580804-77580958,1:77584307-77584423,1:77385125-77385316,1:77324923-77325213,1:77619879-77620535,1:77580804-77580967,1:77336425-77336592,1:77340511-77340624,1:77546614-77546656,1:77460104-77460194	+	-1.93645	-5.47545	-5.47545	-4.29578	-4.29578	-4.29578
ENSMMUG00000020200	NA	ENSMMUT00000028420,ENSMMUT00000055210	protein_coding	1:77495269-77496348,1:77495137-77496474,1:77494734-77494817,1:77494138-77494462	-	8.55699	10.0332	8.89107	9.37886	9.86819	8.23419
ENSMMUG00000042828	NA	ENSMMUT00000074695	protein_coding	1:77627303-77627403,1:77626862-77627006,1:77694555-77695154,1:77629798-77629932	-	-2.66488	7.55465	4.47739	2.84083	3.86481	2.66153
ENSMMUG00000018326	USP33	ENSMMUT00000025757,ENSMMUT00000058076,ENSMMUT00000071747	protein_coding	1:77805368-77805520,1:77829255-77829519,1:77782125-77782305,1:77795849-77795962,1:77761672-77761829,1:77760345-77761829,1:77762218-77762286,1:77800149-77800218,1:77782848-77782893,1:77776155-77776263,1:77808102-77808134,1:77785456-77785489,1:77795083-77795161,1:77777617-77777698,1:77779003-77779172,1:77806999-77807061,1:77765101-77765203,1:77807723-77807854,1:77790225-77790365,1:77802156-77802258…	-	6.36544	6.51332	7.15205	6.54316	7.70859	5.77907
ENSMMUG00000011987	MIGA1	ENSMMUT00000079023,ENSMMUT00000073761,ENSMMUT00000016785	protein_coding	1:77866251-77866384,1:77914935-77915033,1:77913723-77913809,1:77912630-77912748,1:77855752-77855929,1:77861806-77861932,1:77913006-77913078,1:77925607-77925825,1:77917268-77917402,1:77846054-77846167,1:77858331-77858467,1:77919168-77919221,1:77866251-77866351,1:77842723-77842764,1:77896208-77896308,1:77917450-77917478,1:77923655-77923764,1:77929254-77929334,1:77846069-77846167,1:77867638-77867761…	+	0.336442	5.38275	-1.78144	1.7374	3.61582	-1.41547
ENSMMUG00000041476	NA	ENSMMUT00000077982	protein_coding	1:77900909-77901032,1:77957514-77957620	+	-2.72064	-2.72064	-2.72064	-1.21687	0.105561	-7.0506
ENSMMUG00000010352	NEXN	ENSMMUT00000014479,ENSMMUT00000014477,ENSMMUT00000046853	protein_coding	1:77992504-77992861,1:77982649-77982846,1:77979018-77979206,1:77966885-77966963,1:77975747-77975944,1:77992943-77992956,1:77992504-77993913,1:77976045-77976221,1:77992057-77992242,1:77985852-77986073,1:77968954-77969102,1:77940386-77940629,1:77968789-77968867,1:77974531-77974572,1:77968394-77968585	+	-6.39537	-6.39537	2.66313	-3.37587	-3.37587	-3.37587
ENSMMUG00000002899	FUBP1	ENSMMUT00000069299,ENSMMUT00000004114,ENSMMUT00000064940,ENSMMUT00000004117,ENSMMUT00000071839	protein_coding	1:78004619-78004693,1:78019902-78020000,1:78024066-78024128,1:78033515-78033634,1:78033515-78033835,1:78012948-78013089,1:78023201-78023243,1:77999163-77999314,1:78022105-78022154,1:78024948-78025038,1:78009628-78009707,1:78019676-78019777,1:78022105-78022157,1:77996532-77996578,1:78005947-78006075,1:78013443-78013543,1:77999169-77999314,1:78033515-78033823,1:77994076-77998787,1:78022682-78022721…	-	7.61466	9.50838	8.66289	9.02167	8.8073	7.95696
ENSMMUG00000038395	DNAJB4	ENSMMUT00000077353,ENSMMUT00000065768	protein_coding	1:78070199-78075247,1:78058521-78058762,1:78066629-78067197,1:78052385-78052501,1:78033938-78034251	+	0.800349	6.02046	5.29109	3.89419	3.8539	4.36381
ENSMMUG00000001569	IFI44L	ENSMMUT00000057512,ENSMMUT00000002217	protein_coding	1:78680243-78680343,1:78667062-78667549,1:78674562-78674714,1:78680663-78680837,1:78669168-78669212,1:78668124-78668172,1:78676264-78676435,1:78681003-78681037,1:78668895-78669090,1:78667141-78667549	+	-4.76266	-4.76266	1.62122	-5.00858	2.11306	-5.00858
ENSMMUG00000002350	IFI44	ENSMMUT00000003333	protein_coding	1:78700722-78700822,1:78699484-78699655,1:78695202-78695397,1:78702864-78703037,1:78694489-78694525,1:78690438-78690904,1:78690002-78690159,1:78695550-78695699,1:78703926-78707531	+	-1.44569	3.72259	-1.44569	1.75702	-1.00818	0.0823679
ENSMMUG00000041521	NA	ENSMMUT00000078142	protein_coding	1:82019269-82019636,1:82019700-82019878,1:82020017-82020402	+	-3.21218	3.84059	-3.21218	2.40045	1.57483	-6.55905
ENSMMUG00000009554	NA	ENSMMUT00000013332	protein_coding	1:83313100-83313275,1:83313309-83313512,1:83313823-83313895	-	-4.05056	-2.16727	-0.308941	-0.459309	-0.346797	-5.72067
ENSMMUG00000016591	TTLL7	ENSMMUT00000062615,ENSMMUT00000057487,ENSMMUT00000023300,ENSMMUT00000023304	protein_coding	1:84133911-84134039,1:84239131-84239338,1:84133911-84134045,1:84111155-84111328,1:84166282-84166440,1:84147257-84147404,1:84170599-84170763,1:84182488-84182609,1:84184810-84185010,1:84100695-84100815,1:84131665-84131745,1:84175236-84175452,1:84135029-84135238,1:84135033-84135238,1:84118298-84118458,1:84184810-84184834,1:84143650-84143736,1:84134991-84135238,1:84179753-84179911,1:84181273-84181340…	-	1.04529	-2.49371	-2.49371	1.78637	-7.27752	1.54903
ENSMMUG00000046233	NA	ENSMMUT00000071768	protein_coding	1:84321949-84322422	+	-4.5117	-4.5117	-4.5117	-3.01601	-5.25954	-5.25954
ENSMMUG00000003457	PRKACB	ENSMMUT00000004887,ENSMMUT00000074152,ENSMMUT00000076404,ENSMMUT00000001540,ENSMMUT00000070990,ENSMMUT00000046802,ENSMMUT00000067325,ENSMMUT00000055672,ENSMMUT00000004886,ENSMMUT00000004888	protein_coding	1:84460376-84460540,1:84421890-84421913,1:84475750-84479077,1:84411259-84411268,1:84426331-84426392,1:84432202-84432284,1:84448994-84449116,1:84429293-84429421,1:84425784-84425790,1:84428666-84428821,1:84426301-84426392,1:84421886-84421913,1:84450800-84450811,1:84431124-84431222,1:84411853-84411859,1:84420149-84420172,1:84475750-84475875,1:84444481-84444576,1:84443369-84443495,1:84426005-84426023…	+	7.40125	5.32542	-2.14652	4.56069	4.88454	1.13493
ENSMMUG00000000402	SAMD13	ENSMMUT00000066604,ENSMMUT00000046799,ENSMMUT00000000584	protein_coding	1:84535584-84535611,1:84583461-84586376,1:84539178-84539262,1:84559066-84559142,1:84583461-84583604,1:84559023-84559134,1:84534497-84534547,1:84622179-84622266	+	-3.68731	-3.68731	-3.68731	-6.08393	1.10594	-6.08393
ENSMMUG00000000406	DNASE2B	ENSMMUT00000000591	protein_coding	1:84648628-84650243,1:84632341-84632704,1:84646408-84646605,1:84636188-84636365,1:84644937-84645098,1:84642535-84642616	+	-6.6267	-6.6267	3.81978	-3.14454	-3.14454	-3.14454
ENSMMUG00000022181	RPF1	ENSMMUT00000031195	protein_coding	1:84713412-84713468,1:84728322-84728503,1:84715690-84715770,1:84722739-84722892,1:84722061-84722156,1:84711747-84711981,1:84728684-84728810,1:84727820-84727902,1:84729829-84730054	+	7.08808	6.6644	7.36109	8.31677	7.78602	5.01078
ENSMMUG00000022182	GNG5	ENSMMUT00000031196	protein_coding	1:84738792-84739037,1:84730752-84730948,1:84734520-84734664	-	1.60826	7.9329	7.81597	6.30029	4.67898	6.37786
ENSMMUG00000010127	CTBS	ENSMMUT00000014139	protein_coding	1:84795666-84795827,1:84803380-84803518,1:84807015-84807246,1:84787146-84788732,1:84802751-84802959,1:84796145-84796242,1:84798380-84798551	-	-2.03864	5.04306	-2.03864	-0.864671	0.401285	1.42916
ENSMMUG00000006203	SSX2IP	ENSMMUT00000008675	protein_coding	1:84885614-84885779,1:84897598-84897775,1:84897855-84897902,1:84909097-84909266,1:84891670-84891806,1:84882125-84882299,1:84908108-84908337,1:84887010-84887124,1:84891153-84891326,1:84909636-84909678,1:84893660-84893810	-	-1.92073	-1.92073	-1.92073	1.04254	1.04577	-7.8505
ENSMMUG00000015403	MCOLN2	ENSMMUT00000021593	protein_coding	1:85168551-85168672,1:85198944-85199097,1:85176705-85176827,1:85191320-85191416,1:85179827-85179939,1:85191521-85191605,1:85164567-85165719,1:85185814-85185913,1:85176935-85177036,1:85208059-85208218,1:85178502-85178651,1:85201353-85201526,1:85170336-85170542,1:85237184-85237500	-	2.22365	6.44593	7.48337	6.52325	4.16905	5.46065
ENSMMUG00000008932	WDR63	ENSMMUT00000012488,ENSMMUT00000012487	protein_coding	1:85379386-85379754,1:85361985-85362115,1:85334616-85334732,1:85342957-85343085,1:85326603-85326707,1:85341985-85342071,1:85370373-85370503,1:85366020-85366083,1:85354475-85354562,1:85316033-85316071,1:85315228-85315305,1:85374983-85375074,1:85325531-85325712,1:85372810-85373014,1:85337932-85338122,1:85347098-85347171,1:85352510-85352654,1:85330045-85330244,1:85379386-85379529,1:85328755-85328904…	+	-2.95727	4.36159	5.98505	4.07964	2.6213	0.688435
ENSMMUG00000010020	C1H1orf52	ENSMMUT00000013988,ENSMMUT00000046782,ENSMMUT00000013987	protein_coding	1:85502338-85502364,1:85500760-85500788,1:85502662-85502937,1:85501830-85502028,1:85495582-85496281,1:85502662-85503039,1:85502662-85502959	-	-3.59623	7.11024	9.02127	4.36753	5.18101	2.98675
ENSMMUG00000005720	BCL10	ENSMMUT00000008025	protein_coding	1:85510692-85511203,1:85513854-85514142,1:85519572-85519885	-	-3.82599	6.43839	7.09583	4.01281	3.45444	2.24098
ENSMMUG00000014573	DDAH1	ENSMMUT00000046781,ENSMMUT00000066827,ENSMMUT00000020443	protein_coding	1:85594504-85594577,1:85601948-85602047,1:85649628-85649630,1:85561742-85564830,1:85593413-85593532,1:85705498-85705949,1:85567981-85568124,1:85564714-85564830,1:85605962-85606090	-	-3.17462	-1.29133	-3.17462	-6.59661	-4.46825	3.42429
ENSMMUG00000006583	NA	ENSMMUT00000009215	protein_coding	1:85580783-85580968,1:85581207-85581215	-	-4.5117	-4.5117	-4.5117	-3.01601	-5.25954	-5.25954
ENSMMUG00000013197	CYR61	ENSMMUT00000018514,ENSMMUT00000018516	protein_coding	1:85823138-85823248,1:85822622-85822830,1:85822946-85823092,1:85822132-85822488,1:85822946-85823913,1:85820947-85821251,1:85821189-85821251,1:85821568-85821781	+	-1.60039	2.70345	5.06121	4.53877	-4.63184	6.25733
ENSMMUG00000013203	ZNHIT6	ENSMMUT00000018519,ENSMMUT00000064082	protein_coding	1:85941870-85942100,1:85914080-85914160,1:85941445-85942367,1:85940070-85940176,1:85941445-85941752,1:85916218-85916286,1:85940263-85940328,1:85893658-85893782,1:85935993-85936096,1:85939899-85939984,1:85912610-85912687,1:85889880-85889920	-	-2.79912	6.54912	7.83881	5.01171	3.65593	2.92116
ENSMMUG00000001380	ODF2L	ENSMMUT00000001950,ENSMMUT00000057369,ENSMMUT00000001951,ENSMMUT00000001953	protein_coding	1:86544042-86544080,1:86569942-86570058,1:86541572-86541697,1:86548865-86548975,1:86540918-86540935,1:86574625-86574737,1:86545141-86545299,1:86570852-86570914,1:86560097-86560206,1:86576283-86577287,1:86556313-86556399,1:86572398-86572523,1:86570648-86570719,1:86573165-86573297,1:86538834-86540935,1:86537481-86537609,1:86558682-86558817,1:86547181-86547285,1:86535638-86537609,1:86574625-86574796…	-	-4.76408	3.38242	-4.76408	-5.00715	3.86856	-5.00715
ENSMMUG00000000813	NA	ENSMMUT00000001178	protein_coding	1:86823464-86823688,1:86816427-86816654,1:86810711-86810819,1:86809854-86810001,1:86830059-86831674,1:86812774-86812954,1:86809504-86809644,1:86790420-86790522,1:86808183-86808361,1:86825824-86826063,1:86823018-86823118,1:86824814-86824978,1:86821674-86821851,1:86823985-86824255,1:86817792-86818016	+	-6.07063	1.03944	-6.07063	-3.70061	-3.70061	-3.70061
ENSMMUG00000013487	SH3GLB1	ENSMMUT00000046769,ENSMMUT00000059609,ENSMMUT00000018928,ENSMMUT00000065518	protein_coding	1:86889425-86889553,1:86913496-86913603,1:86898303-86898389,1:86904907-86905007,1:86885648-86885789,1:86874437-86874804,1:86904433-86904522,1:86913496-86918556,1:86912571-86912799,1:86874382-86874804,1:86888966-86889017,1:86892468-86892601,1:86913496-86913911,1:86894247-86894339,1:86899914-86899937	+	6.24834	6.9531	5.70918	6.79007	7.05167	5.06889
ENSMMUG00000016554	SELENOF	ENSMMUT00000065191,ENSMMUT00000078140,ENSMMUT00000075544,ENSMMUT00000023245	protein_coding	1:87069102-87069627,1:87069102-87069185,1:87037986-87038049,1:87020613-87020640,1:87037986-87037991,1:87058398-87058565,1:87025626-87025675,1:86979546-86982044,1:87057679-87057710,1:87058385-87058565,1:87044339-87044358,1:87020509-87020640,1:87038022-87038049	-	2.2211	1.86279	-1.31791	1.12231	0.729118	0.914547
ENSMMUG00000014056	HS2ST1	ENSMMUT00000046766,ENSMMUT00000068204,ENSMMUT00000019733	protein_coding	1:87147522-87147567,1:87227491-87227521,1:87239306-87239391,1:87328329-87328369,1:87228036-87228274,1:87252473-87252611,1:87264405-87264631,1:87069763-87070240,1:87257807-87257904,1:87264405-87266020,1:87263347-87263504,1:87292998-87293102	+	7.21705	5.37295	-5.10234	4.67759	5.04652	-2.23645
ENSMMUG00000032587	NA	ENSMMUT00000048319	protein_coding	1:87201703-87201707,1:87199841-87199892,1:87201638-87201660,1:87199936-87200794	-	0.205404	-0.181227	-0.336346	2.46624	-0.67699	-2.10142
ENSMMUG00000017383	LMO4	ENSMMUT00000024447	protein_coding	1:87493169-87493407,1:87501156-87501311,1:87505908-87505916,1:87500657-87500753	+	-3.06214	-3.06214	-3.06214	-6.70909	-4.58073	2.10341
ENSMMUG00000020588	PKN2	ENSMMUT00000028962,ENSMMUT00000078009,ENSMMUT00000068848,ENSMMUT00000028965,ENSMMUT00000028967,ENSMMUT00000063363	protein_coding	1:88973794-88973826,1:89020802-89020976,1:88910727-88910798,1:89029158-89029334,1:89019689-89019832,1:88973672-88973826,1:89037805-89037867,1:89049781-89052449,1:88999817-88999926,1:89023129-89023204,1:89021193-89021319,1:88984823-88984968,1:88998317-88998502,1:88889903-88890406,1:88983254-88983275,1:89049613-89049693,1:89022913-89023043,1:88953373-88953673,1:89044996-89045138,1:89019757-89019832…	+	8.34494	8.40154	7.2388	8.26676	8.70736	7.01116
ENSMMUG00000002794	GTF2B	ENSMMUT00000046757,ENSMMUT00000003964	protein_coding	1:89075709-89075838,1:89068747-89069218,1:89079878-89080011,1:89075967-89076113,1:89106976-89107163,1:89079878-89080027,1:89073063-89073344,1:89102810-89102916,1:89069085-89069218	-	5.79638	5.39954	5.67592	5.83808	5.93014	5.10362
ENSMMUG00000018795	KYAT3	ENSMMUT00000011992,ENSMMUT00000026430	protein_coding	1:89215912-89216285,1:89192592-89192650,1:89178451-89178576,1:89212642-89212741,1:89178235-89178355,1:89160202-89160288,1:89160543-89160616,1:89166281-89166467,1:89172239-89172315,1:89153941-89154003,1:89191858-89192002,1:89178554-89178566,1:89179128-89179214,1:89153541-89154003,1:89170328-89170417,1:89178451-89178530,1:89181942-89182091	-	-2.46949	0.0838226	4.6443	4.66633	1.35504	-3.76274
ENSMMUG00000037887	RBMXL1	ENSMMUT00000062743,ENSMMUT00000062799	protein_coding	1:89203069-89207251,1:89206739-89207012,1:89212642-89212741,1:89205837-89206672,1:89215912-89216280	-	0.827512	6.61	7.85233	4.94624	5.2713	5.0723
ENSMMUG00000019251	NA	ENSMMUT00000027039	protein_coding	1:89247509-89247611,1:89253333-89253460,1:89258767-89258978,1:89249012-89249224,1:89249856-89250136,1:89252648-89252757,1:89247085-89247278,1:89260863-89261073,1:89252186-89252382,1:89251290-89251532,1:89244783-89245817	-	-3.01203	6.48858	7.04511	3.76149	3.43866	3.32151
ENSMMUG00000000662	GBP2	ENSMMUT00000000957,ENSMMUT00000000954	protein_coding	1:89291236-89291349,1:89375051-89375178,1:89367914-89368194,1:89375696-89375902,1:89354681-89354874,1:89293336-89293529,1:89353886-89353966,1:89371474-89371670,1:89366087-89366299,1:89375696-89375885,1:89293767-89293869,1:89374094-89374203,1:89355168-89355270,1:89370889-89371131	-	9.48803	5.8014	7.80352	7.33262	7.1438	8.61653
ENSMMUG00000041662	NA	ENSMMUT00000077375	protein_coding	1:89297867-89297976,1:89296621-89296797,1:89302293-89302482,1:89295544-89295611,1:89297405-89297601,1:89299080-89299207	-	-3.63161	5.32982	6.35102	3.18181	1.86762	2.99981
ENSMMUG00000046107	NA	ENSMMUT00000061729	protein_coding	1:89421912-89422409,1:89421518-89421638,1:89422425-89422627	+	-3.71681	-3.71681	-3.71681	-6.05442	0.958412	-6.05442
ENSMMUG00000020157	NA	ENSMMUT00000028362	protein_coding	1:89471353-89471455,1:89473531-89473580,1:89475469-89475611,1:89482846-89483035,1:89474621-89474866,1:89473302-89473517,1:89481923-89482050,1:89475816-89475925,1:89470835-89471028,1:89472370-89472582,1:89475413-89475451,1:89469630-89469851	-	-2.11286	5.10538	-2.11286	0.156258	0.623522	0.0998813
ENSMMUG00000000663	NA	ENSMMUT00000006478	protein_coding	1:89578169-89578365,1:89582760-89582972,1:89580446-89580691,1:89571546-89571736,1:89581760-89582040,1:89583891-89583993,1:89577855-89577964,1:89585499-89585755,1:89584318-89584511	+	-4.83547	2.53119	-4.83547	-4.93576	-4.93576	2.73178
ENSMMUG00000017707	LRRC8B	ENSMMUT00000024887,ENSMMUT00000073948,ENSMMUT00000060251	protein_coding	1:89768676-89768695,1:89767539-89772663,1:89757538-89759676,1:89757512-89759676,1:89708157-89711468,1:89767539-89767668,1:89760027-89760082,1:89743060-89743114,1:89725084-89725214,1:89754495-89754591,1:89757538-89758228	+	-3.73321	6.52168	5.36926	2.7972	2.71901	2.64153
ENSMMUG00000008003	LRRC8C	ENSMMUT00000011191	protein_coding	1:89806157-89806313,1:89863218-89863359,1:89895913-89902752	+	-2.82576	-2.82576	6.75207	4.26252	3.78349	-6.94547
ENSMMUG00000031983	NA	ENSMMUT00000046744	processed_pseudogene	1:89833744-89833992	-	-4.5117	-4.5117	-4.5117	-3.01601	-5.25954	-5.25954
ENSMMUG00000038549	NA	ENSMMUT00000067865	lincRNA	1:89905624-89906778,1:89923529-89923735	-	-5.27857	-5.27857	-2.92088	-4.49267	-4.49267	-4.49267
ENSMMUG00000012828	LRRC8D	ENSMMUT00000072447,ENSMMUT00000017996	protein_coding	1:90020171-90020315,1:90116216-90116270,1:90113452-90116384,1:90113982-90114406,1:89999966-90002309	+	1.5466	-2.92897	0.812654	3.18972	3.08284	-6.84227
ENSMMUG00000003442	ZNF326	ENSMMUT00000004871	protein_coding	1:90200916-90201063,1:90207229-90207324,1:90196715-90196826,1:90212407-90212745,1:90190872-90191010,1:90193367-90193565,1:90188389-90188500,1:90188259-90188294,1:90180239-90180283,1:90203372-90203471,1:90205755-90205885,1:90177321-90177336	+	7.79833	7.15561	4.2114	5.89896	6.51575	6.75063
ENSMMUG00000007635	ZNF644	ENSMMUT00000010691	protein_coding	1:91122790-91122982,1:91124057-91124159,1:91144312-91147349,1:91188789-91188832,1:91141470-91141592,1:91143522-91144127	-	7.62627	7.51298	7.59604	7.66388	8.10474	6.96668
ENSMMUG00000009272	NA	ENSMMUT00000002871,ENSMMUT00000041396	protein_coding	1:91843600-91843650,1:91842922-91842932,1:91843674-91844225,1:91843949-91844225	-	6.09744	5.29158	3.38113	5.29674	5.38135	4.09206
ENSMMUG00000039930	NA	ENSMMUT00000062141	protein_coding	1:92273618-92273944,1:92272629-92272865,1:92264929-92265006,1:92273044-92273595	+	2.21317	0.0105217	2.11349	3.69882	3.03749	-2.39912
ENSMMUG00000001742	TGFBR3	ENSMMUT00000002464	protein_coding	1:92486886-92487055,1:92331614-92331734,1:92357683-92357866,1:92511092-92511436,1:92301528-92306019,1:92420708-92420892,1:92339216-92339374,1:92335241-92335540,1:92321212-92321253,1:92342549-92342886,1:92339545-92339685,1:92341968-92342120,1:92344611-92344800,1:92381440-92381577,1:92318745-92318852,1:92350419-92350566,1:92352758-92352926	-	6.43569	-6.51481	3.54233	7.84768	-1.12806	-3.25642
ENSMMUG00000014018	BRDT	ENSMMUT00000019675,ENSMMUT00000059513,ENSMMUT00000076393	protein_coding	1:92607794-92608083,1:92635832-92636012,1:92605433-92605561,1:92597444-92597558,1:92603524-92603696,1:92586774-92587002,1:92618426-92618476,1:92586811-92587002,1:92604301-92604651,1:92617671-92617732,1:92574065-92574168,1:92643270-92644515,1:92608510-92608647,1:92628364-92628464,1:92574280-92574330,1:92574539-92574608,1:92608169-92608282,1:92643270-92643338,1:92589005-92589142,1:92620555-92620726…	+	-5.27857	-5.27857	-2.92088	-4.49267	-4.49267	-4.49267
ENSMMUG00000031975	EPHX4	ENSMMUT00000046724	protein_coding	1:92690917-92691589,1:92655493-92656774,1:92659007-92659092,1:92677164-92677312,1:92672142-92672270,1:92669416-92669573,1:92674945-92675048	+	-5.21853	-3.33523	-2.86084	-2.30918	-4.55271	-4.55271
ENSMMUG00000007180	BTBD8	ENSMMUT00000010026	protein_coding	1:92800063-92800150,1:92762741-92762837,1:92735694-92735811,1:92799075-92799795,1:92717037-92717234,1:92760978-92761058,1:92802490-92804820,1:92757636-92757725,1:92788979-92789161,1:92790778-92790907,1:92793336-92793397,1:92769329-92769431,1:92768824-92768912,1:92708715-92709125,1:92806106-92806971,1:92730917-92731113,1:92789774-92789911,1:92800558-92800697	+	-5.79567	-0.335363	-5.79567	-3.97557	-3.97557	-3.97557
ENSMMUG00000010095	GLMN	ENSMMUT00000046719,ENSMMUT00000014091,ENSMMUT00000014092	protein_coding	1:92867240-92867505,1:92884368-92884431,1:92924998-92925123,1:92867911-92867993,1:92887926-92887999,1:92925555-92925623,1:92907919-92908021,1:92888209-92888250,1:92889434-92889523,1:92910335-92910572,1:92889626-92889656,1:92911611-92911719,1:92868713-92868824,1:92891235-92891288,1:92885138-92885247,1:92926507-92926590,1:92912832-92912951,1:92886062-92886146,1:92892972-92893159,1:92867389-92867505…	-	-0.788028	6.8573	7.43391	5.55058	4.7328	3.21979
ENSMMUG00000010096	RPAP2	ENSMMUT00000053977,ENSMMUT00000014093	protein_coding	1:93009723-93009872,1:92935077-92935165,1:92931834-92931932,1:92929366-92929480,1:92927797-92927842,1:93013857-93013857,1:92926676-92926748,1:92931629-92931646,1:92961200-92961282,1:92964171-92964251,1:93009723-93009876,1:92932134-92932199,1:92951264-92952194,1:92974001-92974069,1:92948434-92948469	+	-3.66827	5.16294	-3.66827	3.79987	0.12948	-6.10296
ENSMMUG00000005068	GFI1	ENSMMUT00000007148	protein_coding	1:93107068-93107555,1:93097888-93102274,1:93109915-93110128,1:93104651-93104816,1:93106815-93106952,1:93112553-93113004,1:93109406-93109588	-	-4.45444	5.43776	3.40371	5.18172	-5.31679	4.52209
ENSMMUG00000005070	EVI5	ENSMMUT00000046709,ENSMMUT00000007152,ENSMMUT00000046708	protein_coding	1:93220043-93220138,1:93240159-93240299,1:93140756-93141583,1:93328969-93329193,1:93164042-93164054,1:93327698-93327772,1:93186975-93187070,1:93319307-93319404,1:93319808-93319897,1:93285925-93286071,1:93323391-93323516,1:93330122-93330311,1:93320817-93320960,1:93286623-93286655,1:93422887-93422955,1:93141534-93141583,1:93422887-93422949,1:93244464-93244598,1:93360819-93361048,1:93301130-93301190…	-	5.21698	3.48418	5.13333	6.63788	-0.430619	7.62724
ENSMMUG00000029649	NA	ENSMMUT00000040557	processed_pseudogene	1:93262996-93263421	+	-4.05953	2.55238	-0.317907	-0.948885	1.54332	-2.41949
ENSMMUG00000005072	RPL5	ENSMMUT00000070183,ENSMMUT00000007154,ENSMMUT00000057153	protein_coding	1:93476044-93476143,1:93467242-93467357,1:93469101-93469142,1:93465712-93465818,1:93467084-93467153,1:93467084-93467158,1:93474817-93474905,1:93476044-93476204,1:93471756-93471933,1:93468494-93468628,1:93470496-93470698,1:93468494-93468592,1:93467244-93467357,1:93467021-93467029	+	8.22686	8.95193	8.74583	8.59675	8.91556	8.4123
ENSMMUG00000005073	FAM69A	ENSMMUT00000065599,ENSMMUT00000069793,ENSMMUT00000069364,ENSMMUT00000046705,ENSMMUT00000007155	protein_coding	1:93511641-93511775,1:93477645-93478457,1:93477937-93478457,1:93477587-93477629,1:93597380-93597504,1:93597380-93597433,1:93484988-93485095,1:93481033-93481209,1:93466712-93466726,1:93476435-93478457	-	-3.42611	-3.42611	-3.42611	-6.34512	2.41191	-6.34512
ENSMMUG00000040115	NA	ENSMMUT00000056648	protein_coding	1:93620526-93621089	-	-4.68574	-2.80245	-4.68574	-2.00294	-5.08549	-5.08549
ENSMMUG00000016808	MTF2	ENSMMUT00000046690,ENSMMUT00000023617,ENSMMUT00000023616	protein_coding	1:93771716-93771783,1:93762866-93762961,1:93759908-93760056,1:93780989-93781346,1:93778045-93778150,1:93763865-93763933,1:93778270-93778322,1:93754676-93754874,1:93759119-93759214,1:93759430-93759530,1:93754990-93755071,1:93754587-93754594,1:93773746-93773916,1:93765066-93765189,1:93778435-93778539,1:93771716-93771767	+	0.486079	9.01054	8.69191	5.62394	6.39853	6.16606
ENSMMUG00000016812	CCDC18	ENSMMUT00000023632,ENSMMUT00000023631,ENSMMUT00000023621	protein_coding	1:93921256-93921284,1:93861687-93861818,1:93881110-93881252,1:93909884-93910027,1:93883519-93883732,1:93849761-93849882,1:93835926-93836032,1:93929750-93930217,1:93890603-93890719,1:93858999-93859219,1:93911716-93911919,1:93860889-93860999,1:93827309-93827442,1:93883145-93883308,1:93830242-93830400,1:93866190-93866267,1:93846190-93846286,1:93827915-93828083,1:93856408-93856568,1:93920043-93920243…	+	-4.20528	6.65937	6.50903	1.95793	2.97298	4.0322
ENSMMUG00000015922	FNBP1L	ENSMMUT00000061435,ENSMMUT00000067343,ENSMMUT00000061350,ENSMMUT00000022391,ENSMMUT00000022390	protein_coding	1:94220914-94221062,1:94224360-94226611,1:94119256-94119490,1:94170914-94171029,1:94212673-94212687,1:94222903-94223081,1:94222903-94223061,1:94218988-94219082,1:94195914-94195976,1:94170636-94170664,1:94207943-94208117,1:94170928-94171029,1:94018150-94018369,1:94119274-94119490,1:94193756-94193809,1:94215713-94215822,1:94207943-94208101,1:94222903-94226611,1:94119304-94119490,1:94204513-94204659…	+	3.77892	-0.696654	-0.696654	0.186645	2.20326	-0.00428915
ENSMMUG00000015924	BCAR3	ENSMMUT00000046673,ENSMMUT00000022395	protein_coding	1:94354834-94354905,1:94260387-94260829,1:94254814-94254917,1:94253103-94253749,1:94237955-94238066,1:94314740-94314779,1:94263666-94263794,1:94237496-94237708,1:94241913-94242084,1:94234258-94234436,1:94246214-94246329,1:94347820-94348147,1:94233808-94234436,1:94286392-94286475	-	-3.93603	4.7983	-3.93603	0.667085	2.09435	-5.8352
ENSMMUG00000038785	NA	ENSMMUT00000069144	protein_coding	1:94420732-94420829,1:94420625-94420715	-	4.42846	7.7192	7.86842	7.696	7.06846	5.25162
ENSMMUG00000045959	NA	ENSMMUT00000060488	protein_coding	1:94467026-94467314,1:94467469-94467914	+	0.459757	7.8338	7.51506	5.07743	5.23021	5.50098
ENSMMUG00000008435	NA	ENSMMUT00000064811,ENSMMUT00000011794,ENSMMUT00000062933	protein_coding	1:94538558-94540152,1:94531024-94531133,1:94532425-94533572,1:94541317-94541440,1:94535981-94536119,1:94532547-94532589,1:94530094-94530258,1:94541317-94541388,1:94533477-94533572,1:94532425-94532589	-	7.267	6.72311	7.41421	6.98838	8.28213	6.13382
ENSMMUG00000013857	GCLM	ENSMMUT00000019447,ENSMMUT00000077526	protein_coding	1:94557438-94557552,1:94559417-94559619,1:94565919-94565984,1:94551082-94551801,1:94570377-94570927,1:94570377-94570502,1:94564362-94564446,1:94551632-94551801,1:94560622-94560681	-	-0.67561	-0.67561	-0.67561	-0.435845	-0.419538	-1.17145
ENSMMUG00000006369	ARHGAP29	ENSMMUT00000008938,ENSMMUT00000065357,ENSMMUT00000008936	protein_coding	1:94850429-94850501,1:94830928-94831064,1:94819574-94819901,1:94815604-94816487,1:94851157-94851253,1:94871759-94871870,1:94861563-94861697,1:94830549-94830653,1:94844427-94844537,1:94819682-94819901,1:94828213-94828311,1:94843833-94844021,1:94827045-94827184,1:94819574-94819666,1:94821463-94821695,1:94847219-94847267,1:94846654-94846791,1:94831650-94831807,1:94819334-94819442,1:94873483-94873687…	-	-0.959673	-0.959673	1.39801	-1.40983	-0.15946	1.04796
ENSMMUG00000014013	ABCD3	ENSMMUT00000061247,ENSMMUT00000019668,ENSMMUT00000066063	protein_coding	1:95124008-95124011,1:95126417-95126540,1:95115413-95115532,1:95123142-95123211,1:95124678-95124721,1:95124652-95124721,1:95140643-95140706,1:95147830-95147907,1:95108950-95108986,1:95137152-95137249,1:95136999-95137068,1:95115434-95115532,1:95125947-95126044,1:95148013-95148078,1:95148722-95148841,1:95139363-95139435,1:95118893-95118981,1:95139185-95139276,1:95133919-95133988,1:95155966-95156070…	+	-5.29971	2.96504	-5.29971	-4.47152	1.30866	-4.47152
ENSMMUG00000045060	NA	ENSMMUT00000065691	protein_coding	1:95247276-95247817,1:95247864-95248008,1:95248025-95248339,1:95248355-95248624	-	-3.65737	-3.65737	-3.65737	1.25564	-6.11387	-6.11387
ENSMMUG00000001690	CNN3	ENSMMUT00000002391,ENSMMUT00000063952	protein_coding	1:95606365-95606705,1:95563164-95564246,1:95567715-95567831,1:95569444-95569565,1:95565539-95565685,1:95568167-95568304,1:95563905-95564246,1:95606365-95606421,1:95569163-95569229	-	0.186661	-3.35234	7.40041	3.27859	1.74922	-0.793074
ENSMMUG00000016130	PTBP2	ENSMMUT00000046622	protein_coding	1:97557991-97558120,1:97550303-97550336,1:97496978-97497053,1:97467541-97467571,1:97548682-97548821,1:97522130-97522294,1:97465735-97465844,1:97550754-97550846,1:97557420-97557636,1:97557740-97557817,1:97529556-97529751,1:97514295-97514467,1:97515286-97515429,1:97522381-97522491	+	-3.20395	8.00354	7.16363	3.02939	4.47481	4.45902
ENSMMUG00000020726	DPYD	ENSMMUT00000029155,ENSMMUT00000063428,ENSMMUT00000065013,ENSMMUT00000029154	protein_coding	1:98130397-98130465,1:98316592-98316802,1:98726819-98726998,1:98682024-98682071,1:98121624-98121707,1:98056704-98056771,1:98420713-98420730,1:97822914-97823054,1:98432969-98433050,1:97845506-97845649,1:98681427-98681537,1:97939237-97939416,1:98262285-98262500,1:98726819-98726857,1:98292484-98292668,1:98505329-98505490,1:98055991-98055997,1:97980927-97981069,1:98336765-98336872,1:97819585-97819755…	-	-0.71542	1.16787	-0.71542	-0.521241	-0.503857	0.762133
ENSMMUG00000021030	PLPPR4	ENSMMUT00000029574,ENSMMUT00000029573	protein_coding	1:100148591-100148776,1:100124592-100124983,1:100165883-100167208,1:100165883-100169785,1:100162394-100162567,1:100159687-100159882,1:100124762-100124983,1:100161555-100161612,1:100157392-100157521	+	-1.75814	-3.41385	-5.29714	-4.47409	-1.52094	-4.47409
ENSMMUG00000016335	PALMD	ENSMMUT00000065606,ENSMMUT00000022941	protein_coding	1:100549317-100549350,1:100524700-100524780,1:100551159-100552300,1:100508458-100509139,1:100530258-100530382,1:100530100-100530126,1:100556713-100557230,1:100549461-100549574,1:100551159-100552256,1:100549063-100549177	+	-4.5117	-4.5117	-4.5117	-3.01601	-5.25954	-5.25954
ENSMMUG00000021441	AGL	ENSMMUT00000030180,ENSMMUT00000030179	protein_coding	1:100772744-100772955,1:100739785-100739886,1:100732885-100733008,1:100771639-100771751,1:100762865-100762976,1:100747040-100747170,1:100722628-100722831,1:100781053-100781170,1:100718432-100718445,1:100775953-100776040,1:100756850-100756952,1:100728678-100728859,1:100733557-100733654,1:100750592-100750725,1:100729036-100729147,1:100740000-100740155,1:100740249-100740399,1:100781053-100786048,1:1…	+	-1.87988	8.58995	-1.87988	2.4705	2.49278	-0.133094
ENSMMUG00000000931	SLC35A3	ENSMMUT00000046611,ENSMMUT00000046609	protein_coding	1:100868544-100868698,1:100862382-100862568,1:100876810-100876932,1:100888880-100889013,1:100862364-100862568,1:100881390-100881558,1:100840190-100840746,1:100886468-100886586,1:100893593-100898113,1:100893593-100893621	+	-3.2003	7.02896	6.70375	3.3319	2.9127	4.28781
ENSMMUG00000004238	MFSD14A	ENSMMUT00000006013	protein_coding	1:100950693-100950790,1:100941671-100941742,1:100952746-100952909,1:100954225-100955747,1:100922814-100922909,1:100940527-100940640,1:100908901-100909120,1:100949413-100949525,1:100932905-100933032,1:100940033-100940251,1:100931733-100931795,1:100934852-100934966	+	6.08157	4.96395	3.4874	3.24019	5.03557	6.25717
ENSMMUG00000004240	SASS6	ENSMMUT00000006015	protein_coding	1:100980338-100980474,1:100984856-100985047,1:100977828-100977956,1:100997269-100997329,1:100960272-100960369,1:100981940-100982119,1:101004129-101004193,1:100994653-100994732,1:100981495-100981576,1:100957721-100957815,1:100992158-100992223,1:100957514-100957620,1:100990774-100990893,1:100993854-100993958,1:100982376-100982570,1:100982194-100982283,1:100992832-100993003	-	-5.38239	5.44217	4.9065	-4.38885	4.98907	4.36607
ENSMMUG00000004243	TRMT13	ENSMMUT00000006017,ENSMMUT00000054990	protein_coding	1:101014349-101014421,1:101015287-101015361,1:101010877-101010939,1:101008266-101008332,1:101008123-101008169,1:101011634-101011740,1:101011408-101011477,1:101012079-101012246,1:101019203-101019635,1:101011634-101011639,1:101004547-101004693,1:101019932-101021807,1:101004541-101004693	+	-3.42772	7.13225	3.38463	2.72037	0.973838	3.39495
ENSMMUG00000004241	LRRC39	ENSMMUT00000046597	protein_coding	1:101031072-101031177,1:101029149-101029285,1:101020664-101020731,1:101025967-101026119,1:101039579-101039691,1:101027088-101027233,1:101023687-101023826,1:101029894-101030050	-	-3.62848	-3.62848	-3.62848	-6.14275	1.40006	-6.14275
ENSMMUG00000007706	DBT	ENSMMUT00000010791,ENSMMUT00000055971	protein_coding	1:101084063-101084279,1:101087038-101087159,1:101077999-101078070,1:101118425-101118512,1:101078219-101078410,1:101118425-101118475,1:101082908-101083074,1:101067960-101068168,1:101080044-101080121,1:101109692-101109815,1:101080443-101080466,1:101049261-101051194,1:101103946-101104021,1:101099216-101099397	-	-3.45747	1.71082	-3.45747	-6.31377	-1.90552	3.01517
ENSMMUG00000019105	RTCA	ENSMMUT00000046593,ENSMMUT00000026849	protein_coding	1:101154883-101154987,1:101138819-101138942,1:101143094-101143235,1:101145826-101145884,1:101159204-101159577,1:101134222-101134480,1:101141669-101141727,1:101134436-101134480,1:101134584-101134684,1:101136226-101136369,1:101159204-101159305,1:101143869-101143993,1:101153009-101153103,1:101135567-101135605	+	-3.91281	2.91938	3.27099	4.09963	4.03634	-5.85842
ENSMMUG00000019106	CDC14A	ENSMMUT00000008390,ENSMMUT00000026855	protein_coding	1:101291748-101291827,1:101222797-101223433,1:101258259-101258351,1:101224194-101224284,1:101351194-101351353,1:101385177-101385206,1:101362835-101362882,1:101365794-101366127,1:101244738-101244813,1:101307457-101307523,1:101361623-101361738,1:101365794-101366329,1:101330388-101330618,1:101223208-101223433,1:101335773-101335911,1:101364959-101365081,1:101322745-101322832,1:101310287-101310349	+	-3.28044	-3.28044	-3.28044	3.14027	-6.49079	-6.49079
ENSMMUG00000046819	NA	ENSMMUT00000061365	protein_coding	1:101260516-101260848,1:101260861-101260922,1:101261432-101261513,1:101261043-101261129	-	-3.67716	0.815551	-3.67716	-2.48448	2.0398	-6.09408
ENSMMUG00000046303	GPR88	ENSMMUT00000076328	protein_coding	1:101405965-101407172,1:101407575-101410674	+	-3.50258	-3.50258	-3.50258	2.02957	-6.26866	-6.26866
ENSMMUG00000022906	VCAM1	ENSMMUT00000032245,ENSMMUT00000032246,ENSMMUT00000069753	protein_coding	1:101587159-101587479,1:101583114-101584058,1:101584617-101584892,1:101598685-101598951,1:101583995-101584058,1:101588787-101589053,1:101593262-101593537,1:101595370-101595690,1:101596586-101596852,1:101602139-101602299	+	-0.477292	-4.0163	-4.0163	-5.75494	-5.75494	2.99998
ENSMMUG00000003727	EXTL2	ENSMMUT00000056348,ENSMMUT00000061201,ENSMMUT00000005274,ENSMMUT00000071475	protein_coding	1:101759844-101759963,1:101743081-101743505,1:101740028-101740038,1:101743542-101743567,1:101737978-101740038,1:101753960-101754035,1:101742351-101742388,1:101743078-101743505,1:101742389-101742459,1:101739550-101740038,1:101753960-101753964	-	-6.2771	3.1006	3.65768	5.34109	-1.36577	-3.49413
ENSMMUG00000003728	SLC30A7	ENSMMUT00000005275,ENSMMUT00000046575	protein_coding	1:101786112-101786162,1:101841489-101841581,1:101789754-101789889,1:101773301-101773414,1:101761796-101761897,1:101761489-101761568,1:101841897-101843098,1:101841489-101841536,1:101780139-101780282,1:101777529-101777616,1:101778574-101778700,1:101832869-101833018,1:101780139-101780333,1:101828630-101828720	+	-0.776698	-0.776698	1.58099	-0.840215	0.0656424	0.802166
ENSMMUG00000003730	DPH5	ENSMMUT00000046574,ENSMMUT00000005278,ENSMMUT00000005277	protein_coding	1:101856511-101857489,1:101888393-101888517,1:101891901-101891943,1:101868327-101868447,1:101888406-101888517,1:101857237-101857259,1:101891506-101891663,1:101857283-101857489,1:101868327-101868404,1:101999652-101999721,1:102013330-102013751,1:101859484-101859587,1:101891506-101891640,1:101861984-101862023,1:101880508-101880616	-	-2.15304	5.30471	-2.15304	-0.123883	1.10471	0.0178018
ENSMMUG00000042059	S1PR1	ENSMMUT00000056892	protein_coding	1:102108348-102111049,1:102106122-102106467	+	-5.2297	3.92109	-5.2297	-4.54153	2.54475	-4.54153
ENSMMUG00000043055	NA	ENSMMUT00000062232	processed_pseudogene	1:102186798-102187103	+	-4.69833	1.27553	2.40118	3.10021	0.951062	-5.0729
ENSMMUG00000004103	COL11A1	ENSMMUT00000005829,ENSMMUT00000046560,ENSMMUT00000005825,ENSMMUT00000005828	protein_coding	1:103788573-103788680,1:103826621-103826674,1:103872887-103872979,1:103788563-103788680,1:103870088-103870342,1:103744612-103744647,1:103834971-103835078,1:103920408-103920621,1:103822615-103822658,1:103754169-103754222,1:103854794-103854847,1:103745368-103745475,1:103787290-103787343,1:103813278-103813331,1:103776288-103776365,1:103851167-103851220,1:103782692-103782799,1:103783314-103783367,1:1…	-	-6.28129	2.09274	-6.28129	-3.48995	-3.48995	-3.48995
ENSMMUG00000018039	RNPC3	ENSMMUT00000025339	protein_coding	1:104387630-104387697,1:104369268-104369351,1:104381419-104381513,1:104376243-104376368,1:104368217-104368335,1:104379801-104379962,1:104372180-104372322,1:104370185-104370296,1:104378171-104378322,1:104360767-104360814,1:104386854-104386986,1:104382176-104382234,1:104390977-104391178,1:104358757-104359337,1:104370960-104371028	+	3.97041	4.68274	4.11143	7.56345	8.24728	-3.04615
ENSMMUG00000031908	AMY2B	ENSMMUT00000046551	protein_coding	1:104411148-104411281,1:104408018-104408231,1:104416397-104416620,1:104414716-104414834,1:104409533-104409730,1:104410180-104410410,1:104412284-104412383,1:104412067-104412189,1:104408577-104408723,1:104414945-104415070,1:104406691-104407429	+	0.309712	-3.22929	-3.22929	-0.0396551	0.432722	-6.54194
ENSMMUG00000045118	NA	ENSMMUT00000046545	protein_coding	1:104540178-104540311,1:104543384-104543502,1:104537607-104537753,1:104538565-104538762,1:104539212-104539442,1:104545063-104545286,1:104541095-104541217,1:104541313-104541412,1:104535122-104537260,1:104543613-104543738	+	-5.04663	-5.04663	-1.83703	-2.48107	-4.72461	-4.72461
ENSMMUG00000017647	NA	ENSMMUT00000024811	protein_coding	1:106685374-106685418,1:106684831-106685328,1:106685441-106685664,1:106686076-106686130	-	-2.86816	-2.86816	-2.86816	-0.660645	-6.90308	-1.04075
ENSMMUG00000006802	PRMT6	ENSMMUT00000009512	protein_coding	1:107927016-107927419,1:107923135-107926893	+	-4.92926	3.98471	-4.92926	-4.84197	3.81013	-4.84197
ENSMMUG00000008197	NTNG1	ENSMMUT00000046534,ENSMMUT00000046539,ENSMMUT00000072133,ENSMMUT00000046541,ENSMMUT00000056811,ENSMMUT00000011455,ENSMMUT00000046538	protein_coding	1:108318116-108318250,1:108312223-108312390,1:108011164-108014218,1:108288830-108288856,1:108011162-108014218,1:108021152-108021923,1:108199291-108199359,1:108363858-108368122,1:108363858-108366689,1:108199806-108200446,1:108363858-108364087,1:108160873-108160875,1:108276301-108276473,1:108302577-108302636,1:108011156-108014218,1:108363858-108367032,1:108021678-108021923,1:108300060-108300125	+	0.0483151	-1.75408	-4.42726	-1.73438	-1.48711	-2.91153
ENSMMUG00000019714	VAV3	ENSMMUT00000027705,ENSMMUT00000046532	protein_coding	1:108484720-108484836,1:108634209-108634294,1:108640263-108640331,1:108656127-108656235,1:108563330-108563355,1:108649722-108649825,1:108558404-108558449,1:108632042-108632151,1:108643771-108643866,1:108651703-108651771,1:108654005-108654097,1:108498579-108498644,1:108452166-108454393,1:108638449-108638535,1:108452146-108454393,1:108579531-108579631,1:108762019-108762135,1:108662856-108662914,1:1…	-	-1.75747	6.56048	5.98468	5.98983	5.9804	-1.18255
ENSMMUG00000002789	SLC25A24	ENSMMUT00000003957,ENSMMUT00000003958,ENSMMUT00000060420	protein_coding	1:109066503-109066552,1:109040862-109040969,1:109063407-109063494,1:109081621-109082008,1:109031243-109031393,1:109067275-109067401,1:109027315-109029035,1:109026924-109029035,1:109081621-109081803,1:109074084-109074400,1:109036113-109036280,1:109049474-109049585,1:109047021-109047179,1:109044514-109044666	-	-4.71722	3.96139	6.00062	5.04338	5.25541	-5.05401
ENSMMUG00000009429	FAM102B	ENSMMUT00000013163,ENSMMUT00000077470	protein_coding	1:109598104-109598134,1:109529183-109529319,1:109592597-109592692,1:109593107-109593234,1:109576266-109576382,1:109580427-109580473,1:109570274-109570303,1:109592825-109593014,1:109529113-109529319,1:109564653-109564773,1:109599265-109599347,1:109588727-109588830,1:109594020-109594089	+	5.05659	0.84781	-6.20497	6.83198	-3.56627	-3.56627
ENSMMUG00000010155	PRPF38B	ENSMMUT00000014178,ENSMMUT00000046522,ENSMMUT00000055187	protein_coding	1:109658378-109658529,1:109653869-109655191,1:109658612-109658672,1:109661544-109662402,1:109659075-109659089,1:109658385-109658529,1:109655281-109655306,1:109661544-109664184,1:109654916-109655191,1:109655207-109655238,1:109658031-109658099,1:109660995-109661218	+	9.56288	8.78677	8.46232	9.43596	8.50768	8.86834
ENSMMUG00000010158	STXBP3	ENSMMUT00000068240,ENSMMUT00000014184	protein_coding	1:109755445-109755537,1:109765758-109765852,1:109764682-109764830,1:109721262-109721338,1:109753917-109754023,1:109707835-109708079,1:109724547-109724647,1:109739446-109739536,1:109733916-109734070,1:109717658-109717739,1:109746104-109746161,1:109745877-109745972,1:109716848-109716897,1:109750869-109750934,1:109752122-109752202,1:109757528-109757613,1:109708031-109708079,1:109753514-109753670,1:1…	+	5.50502	4.24731	4.00751	3.33916	4.70164	5.71905
ENSMMUG00000010161	GPSM2	ENSMMUT00000014188	protein_coding	1:109855921-109856036,1:109854999-109855144,1:109860441-109860549,1:109840001-109840062,1:109871805-109871875,1:109861429-109861558,1:109888082-109888321,1:109875733-109875909,1:109858841-109858996,1:109853914-109854135,1:109854529-109854664,1:109855684-109855807,1:109881112-109881329,1:109879543-109879702,1:109842661-109842964	+	-4.12165	6.25204	-4.12165	1.12298	2.53534	-5.64958
ENSMMUG00000000390	CLCC1	ENSMMUT00000000566,ENSMMUT00000000569,ENSMMUT00000000567,ENSMMUT00000046505	protein_coding	1:109905459-109905552,1:109928419-109928562,1:109889701-109889848,1:109914341-109914470,1:109892635-109892952,1:109913846-109913947,1:109914341-109914469,1:109899344-109899685,1:109911619-109911726,1:109907533-109907673,1:109887448-109890758,1:109907570-109907673,1:109903106-109903252,1:109892680-109892952,1:109907894-109908115,1:109903518-109903615	-	-3.61074	1.9351	-3.61074	-3.07794	3.95205	-6.16049
ENSMMUG00000009265	WDR47	ENSMMUT00000012952,ENSMMUT00000012951	protein_coding	1:109945966-109946097,1:109936489-109936631,1:109981201-109981284,1:109955980-109956055,1:109939392-109939606,1:109945962-109946097,1:109932714-109936631,1:109987041-109987198,1:109951284-109951441,1:109974628-109975430,1:109977544-109977628,1:109959911-109960168,1:109939392-109939610,1:109947515-109947684,1:109966439-109966617,1:109946844-109947014,1:109968476-109968599,1:109987041-109987207	-	-0.0155916	7.20655	6.24647	3.68055	5.53183	4.22505
ENSMMUG00000001010	TAF13	ENSMMUT00000071581,ENSMMUT00000001439,ENSMMUT00000054550	protein_coding	1:110025812-110025982,1:110057836-110058351,1:110035462-110035540,1:110060411-110060508,1:110036395-110036499,1:110025459-110025982,1:110068850-110068928,1:110069769-110069795,1:110069769-110069878,1:110028530-110028627	-	-1.28198	4.66887	2.09356	-2.70671	3.16621	5.02095
ENSMMUG00000017266	KIAA1324	ENSMMUT00000046490,ENSMMUT00000024273	protein_coding	1:110162475-110162667,1:110083274-110083723,1:110195672-110200104,1:110183993-110184098,1:110181719-110181847,1:110089366-110089497,1:110180827-110181004,1:110160358-110160478,1:110185241-110185504,1:110171378-110171527,1:110192610-110192788,1:110190477-110190573,1:110171165-110171270,1:110177679-110177767,1:110193306-110193471,1:110191113-110191214,1:110108959-110109105,1:110187044-110187217,1:1…	+	-1.4627	-5.0017	5.29667	1.84701	1.75481	-4.76953
ENSMMUG00000048099	NA	ENSMMUT00000059718	protein_coding	1:110092914-110093009,1:110093061-110093207	+	-4.83282	0.713016	4.43325	1.73203	3.51983	-4.93841
ENSMMUG00000021837	SARS	ENSMMUT00000061034,ENSMMUT00000030726	protein_coding	1:110238018-110238159,1:110237164-110237321,1:110238018-110238147,1:110229895-110230053,1:110238504-110238532,1:110212976-110213204,1:110231340-110231483,1:110232087-110232242,1:110213069-110213204,1:110235668-110235889,1:110236434-110236563,1:110248582-110249001,1:110224219-110224289,1:110228842-110228922	+	7.41902	8.21285	8.53296	8.88444	7.28321	7.99718
ENSMMUG00000005813	PSMA5	ENSMMUT00000077360,ENSMMUT00000008148	protein_coding	1:110411832-110411963,1:110404067-110404144,1:110412944-110413046,1:110411877-110411963,1:110425123-110425154,1:110415320-110415387,1:110414307-110414414,1:110429171-110429336,1:110424289-110424355,1:110414107-110414165,1:110417632-110417758	-	1.09805	4.03136	4.08667	2.53461	1.9521	4.72937
ENSMMUG00000038708	SYPL2	ENSMMUT00000074690,ENSMMUT00000054921	protein_coding	1:110479636-110479930,1:110479385-110479459,1:110491760-110494506,1:110489152-110489353,1:110490201-110490392,1:110491760-110495826,1:110478411-110479223,1:110487960-110488084	+	-6.48062	-6.48062	3.0894	-3.29061	-3.29061	-3.29061
ENSMMUG00000005815	ATXN7L2	ENSMMUT00000008151	protein_coding	1:110501172-110501425,1:110499854-110500140,1:110503278-110504073,1:110498397-110498462,1:110502279-110502477,1:110499348-110499558,1:110502622-110502743,1:110500708-110500790,1:110496326-110496418,1:110504908-110506290,1:110498847-110498951	+	-4.73977	3.68029	-4.73977	-5.03147	4.26368	-5.03147
ENSMMUG00000005818	GNAI3	ENSMMUT00000008155	protein_coding	1:110600485-110600638,1:110599972-110600101,1:110592959-110593116,1:110587532-110587574,1:110560523-110560640,1:110605750-110605962,1:110587691-110587832,1:110596188-110596316	+	-4.87458	4.2063	4.66378	5.18591	3.70624	-4.89665
ENSMMUG00000005820	AMPD2	ENSMMUT00000053748,ENSMMUT00000008161,ENSMMUT00000070460,ENSMMUT00000008159,ENSMMUT00000008160	protein_coding	1:110639526-110639625,1:110634488-110634641,1:110639933-110640111,1:110643426-110643599,1:110634668-110637298,1:110642300-110642426,1:110641831-110641994,1:110633979-110634485,1:110638871-110639001,1:110634327-110634485,1:110639367-110639435,1:110641573-110641704,1:110640382-110640523,1:110642989-110643109,1:110641292-110641486,1:110639526-110639634,1:110638513-110638643,1:110633054-110633496,1:1…	+	0.244874	6.88536	6.8089	5.45689	4.45774	4.0245
ENSMMUG00000019630	GSTM2	ENSMMUT00000027572,ENSMMUT00000008164,ENSMMUT00000015724,ENSMMUT00000076634,ENSMMUT00000027575,ENSMMUT00000046453,ENSMMUT00000029328	protein_coding	1:110689017-110689469,1:110686040-110686150,1:110674053-110674163,1:110682951-110682956,1:110676221-110680878,1:110671748-110671823,1:110682969-110682984,1:110684204-110684268,1:110672256-110672320,1:110683701-110683776,1:110671072-110671419,1:110671384-110671419,1:110674053-110674307,1:110672817-110672917,1:110683304-110683409,1:110671748-110672320,1:110684759-110684859,1:110671071-110671419,1:1…	+	2.3843	3.65607	5.0612	0.851775	6.09669	4.15311
ENSMMUG00000046742	GSTM5	ENSMMUT00000074212,ENSMMUT00000027813,ENSMMUT00000008165	protein_coding	1:110720711-110720806,1:110719255-110719336,1:110718375-110718450,1:110719435-110719463,1:110720894-110721004,1:110719435-110719535,1:110717932-110718087,1:110723094-110723183,1:110721449-110721504,1:110719700-110719777,1:110720894-110720996,1:110718052-110718087,1:110723094-110726196,1:110718882-110718946	+	1.7786	5.466	5.29018	4.87713	3.25616	4.40149
ENSMMUG00000008029	GSTM3	ENSMMUT00000011231	protein_coding	1:110764385-110764449,1:110762976-110763076,1:110760637-110762057,1:110762344-110762454,1:110765197-110765376,1:110762542-110762637,1:110764789-110764864,1:110763170-110763251	-	-0.349196	-2.71477	-0.953163	4.74943	-4.38328	-4.38328
ENSMMUG00000002680	CSF1	ENSMMUT00000046433,ENSMMUT00000003818,ENSMMUT00000003819	protein_coding	1:110932862-110933119,1:110941727-110942751,1:110942621-110942751,1:110936023-110936193,1:110943707-110943765,1:110943707-110943752,1:110932527-110932565,1:110941727-110942272,1:110947424-110949605,1:110932997-110933119,1:110940416-110940563,1:110934361-110934423,1:110943339-110943391	+	-0.0699213	4.72959	5.34544	1.41899	4.70329	3.88282
ENSMMUG00000022715	AHCYL1	ENSMMUT00000031968,ENSMMUT00000077309,ENSMMUT00000064845,ENSMMUT00000031967	protein_coding	1:111033656-111033756,1:111040941-111041023,1:111038056-111038119,1:111034193-111034295,1:111042143-111042267,1:111037722-111037838,1:111036794-111036900,1:111040941-111041019,1:111029332-111029541,1:111038884-111038972,1:111036809-111036900,1:111004416-111004755,1:111036133-111036227,1:111043824-111043872,1:111039337-111039407,1:111039764-111039858,1:111032509-111032652,1:111040444-111040512,1:1…	+	1.67028	7.81752	5.81005	5.576	6.78902	2.93282
ENSMMUG00000005426	STRIP1	ENSMMUT00000007637,ENSMMUT00000007635	protein_coding	1:111056489-111056517,1:111070882-111070979,1:111076771-111077018,1:111072583-111072683,1:111074800-111075004,1:111067666-111067731,1:111063123-111063191,1:111065896-111066078,1:111056553-111056856,1:111064340-111064446,1:111064538-111064665,1:111056478-111056856,1:111073457-111073523,1:111070652-111070726,1:111061637-111061771,1:111076771-111081268,1:111061146-111061220,1:111066447-111066664,1:1…	+	6.27148	7.47446	5.95015	6.61505	6.30555	6.77548
ENSMMUG00000021544	SLC6A17	ENSMMUT00000030319	protein_coding	1:111190661-111191033,1:111221229-111221391,1:111219382-111219541,1:111216295-111216487,1:111196195-111196352,1:111200780-111200890,1:111215769-111216010,1:111198095-111198221,1:111177161-111177265,1:111221878-111226521,1:111198901-111199082,1:111218383-111218575	+	0.348288	-0.995618	-2.7368	-0.681964	-2.54838	-0.153789
ENSMMUG00000004614	KCNC4	ENSMMUT00000006522	protein_coding	1:111250982-111251185,1:111257120-111258945,1:111235720-111237179,1:111247978-111248914	+	-1.18998	1.55268	-3.30787	-1.02313	-0.248808	-1.67324
ENSMMUG00000039164	NA	ENSMMUT00000062476	lincRNA	1:111307223-111307761,1:111321921-111326876	+	-3.6112	-3.6112	-3.6112	-0.641916	-4.03167	-6.16003
ENSMMUG00000015020	RBM15	ENSMMUT00000030579,ENSMMUT00000021056	protein_coding	1:111363040-111366768,1:111370777-111370823,1:111370006-111370076,1:111363906-111366768	+	-6.30194	3.79188	2.06892	4.36908	-1.34093	-3.46929
ENSMMUG00000015022	SLC16A4	ENSMMUT00000062678,ENSMMUT00000021060,ENSMMUT00000056424,ENSMMUT00000067804,ENSMMUT00000021061	protein_coding	1:111414742-111414775,1:111407368-111407371,1:111388980-111389107,1:111416382-111416491,1:111408371-111408503,1:111402204-111402415,1:111388844-111389107,1:111400699-111400792,1:111414742-111414860,1:111414742-111414828,1:111404108-111404608,1:111416382-111417513,1:111388985-111389127,1:111388383-111389107,1:111406510-111406671,1:111407824-111407838,1:111407203-111407346	-	-4.5117	-4.5117	-4.5117	-3.01601	-5.25954	-5.25954
ENSMMUG00000048573	LAMTOR5	ENSMMUT00000021062,ENSMMUT00000062930	protein_coding	1:111421206-111426045,1:111423521-111423581,1:111429935-111430203,1:111428638-111428699,1:111425928-111426045,1:111429380-111429411	-	-3.75693	6.56617	6.44872	3.64369	2.40183	3.21244
ENSMMUG00000018680	KCNA2	ENSMMUT00000026262,ENSMMUT00000060244	protein_coding	1:111618998-111619033,1:111632661-111633015,1:111627094-111627234,1:111630447-111630782,1:111628947-111629840,1:111618685-111630001	-	-2.15108	-3.80679	-3.3324	-4.08115	-1.12799	-4.08115
ENSMMUG00000018684	KCNA3	ENSMMUT00000026267	protein_coding	1:111678850-111684890,1:111695188-111698738,1:111691956-111692077	-	8.68867	6.06127	7.7256	7.39493	6.01792	9.06268
ENSMMUG00000000811	CD53	ENSMMUT00000072757,ENSMMUT00000001175	protein_coding	1:111907645-111907724,1:111908596-111908784,1:111907662-111907724,1:111911190-111911285,1:111889000-111889402,1:111915669-111916478,1:111914362-111914445,1:111913198-111913278,1:111913198-111913344,1:111915669-111915740,1:111910557-111910631	+	1.01506	8.72504	8.34532	6.9329	7.08916	4.06336
ENSMMUG00000000812	LRIF1	ENSMMUT00000001177	protein_coding	1:111965271-111966771,1:111961955-111962395,1:111963854-111964126,1:111977604-111978282	-	1.77713	8.38044	-2.69844	0.788939	4.40421	2.26598
ENSMMUG00000002463	DRAM2	ENSMMUT00000003506	protein_coding	1:112133920-112134064,1:112121325-112121417,1:112128730-112128797,1:112119595-112119633,1:112123019-112123196,1:112127234-112127373,1:112122386-112122468,1:112119431-112119466	-	-4.706	1.59753	-4.706	-0.116432	-5.06524	-2.6328
ENSMMUG00000002461	CEPT1	ENSMMUT00000046412,ENSMMUT00000003505	protein_coding	1:112142500-112142792,1:112185640-112185798,1:112162064-112162211,1:112163846-112163987,1:112142428-112142519,1:112187007-112187805,1:112185037-112185168,1:112177272-112177356,1:112149925-112150336,1:112186278-112186403,1:112169497-112169581	+	1.0337	8.50981	7.3162	5.90872	6.49163	4.45936
ENSMMUG00000039600	NA	ENSMMUT00000063497	lincRNA	1:112213445-112214494,1:112215180-112215352	-	-4.39342	-4.39342	-4.39342	-5.37781	-2.42465	-5.37781
ENSMMUG00000002455	CHI3L2	ENSMMUT00000046403,ENSMMUT00000046406,ENSMMUT00000058442,ENSMMUT00000003497	protein_coding	1:112238409-112238538,1:112241893-112241898,1:112244289-112244405,1:112233849-112234050,1:112246179-112246184,1:112232946-112232975,1:112233820-112234050,1:112237421-112237462,1:112245196-112245333,1:112237312-112237462,1:112225023-112225455,1:112229364-112229448,1:112241716-112241898,1:112231150-112231193,1:112230906-112231189,1:112238027-112238151,1:112234353-112234409	+	-4.1692	-4.1692	-4.1692	-1.30354	-5.60203	-5.60203
ENSMMUG00000003311	WDR77	ENSMMUT00000070097,ENSMMUT00000004682,ENSMMUT00000068583	protein_coding	1:112412113-112412254,1:112413182-112413367,1:112406383-112406451,1:112400155-112400215,1:112407317-112407425,1:112407987-112408058,1:112407975-112408058,1:112405592-112405751,1:112413619-112413733,1:112408532-112408586,1:112413619-112413911,1:112406383-112406539,1:112408715-112408785,1:112411773-112411822	-	-5.06101	-1.8803	-5.06101	-4.71023	-2.58187	-4.71023
ENSMMUG00000003313	ATP5PB	ENSMMUT00000073179,ENSMMUT00000004684	protein_coding	1:112421358-112421389,1:112423908-112424087,1:112414109-112414148,1:112425701-112425778,1:112420567-112420730,1:112421105-112421234,1:112418691-112418836,1:112421105-112421230,1:112414404-112414440	+	-4.47898	2.48335	0.773849	-1.68266	-1.81761	2.27849
ENSMMUG00000003579	C1orf162	ENSMMUT00000005066	protein_coding	1:112442633-112442727,1:112441299-112441346,1:112439201-112439300,1:112443282-112443907,1:112443024-112443073,1:112442098-112442167	+	-3.61742	-3.61742	-3.61742	1.45536	-6.15381	-6.15381
ENSMMUG00000014486	RAP1A	ENSMMUT00000076847,ENSMMUT00000020321,ENSMMUT00000068012,ENSMMUT00000064963,ENSMMUT00000070030	protein_coding	1:112674097-112674237,1:112666975-112667043,1:112679909-112679995,1:112662444-112662500,1:112590100-112590185,1:112675113-112675256,1:112669076-112669132,1:112679909-112680024,1:112662417-112662500,1:112595968-112596046,1:112683173-112683227	+	-2.71137	8.84297	10.1765	6.03083	5.49254	4.78475
ENSMMUG00000046573	NA	ENSMMUT00000064687,ENSMMUT00000063503	protein_coding	1:112709492-112709548,1:112693444-112693490,1:112692409-112698110,1:112697870-112698110,1:112709492-112709829	-	-3.01442	-3.01442	0.727208	-1.36138	-6.75682	2.81657
ENSMMUG00000014489	NA	ENSMMUT00000020325	protein_coding	1:112736360-112738105,1:112733528-112733639	+	-1.75758	2.54626	5.98935	4.88009	6.37259	-4.47465
ENSMMUG00000043705	NA	ENSMMUT00000073620,ENSMMUT00000076700	lincRNA	1:113330553-113333233,1:113317306-113318138,1:113338018-113338356	-	-5.01514	-5.01514	-1.80554	-4.75609	-4.75609	-2.32365
ENSMMUG00000018455	CTTNBP2NL	ENSMMUT00000025944	protein_coding	1:113394551-113394658,1:113374976-113375131,1:113435593-113438414,1:113428550-113428780,1:113434120-113434227,1:113390624-113390749	+	-5.17687	-5.17687	4.26209	-4.59436	3.09706	-4.59436
ENSMMUG00000045915	NA	ENSMMUT00000073487	protein_coding	1:113435593-113440815,1:113394551-113394658,1:113391283-113391737,1:113428550-113428780,1:113434120-113434227	+	-0.69757	-4.23658	-4.23658	1.8986	-5.53466	-5.53466
ENSMMUG00000037458	NA	ENSMMUT00000065469	pseudogene	1:113488008-113488524,1:113488542-113488591	+	-3.80988	5.18236	-3.80988	2.23031	1.29366	-5.96136
ENSMMUG00000007766	ST7L	ENSMMUT00000010876,ENSMMUT00000010878	protein_coding	1:113614688-113614892,1:113606021-113606183,1:113577037-113577151,1:113614688-113615200,1:113517022-113517120,1:113612301-113612383,1:113593750-113593865,1:113542982-113543074,1:113516294-113517120,1:113579000-113579154,1:113596322-113596376,1:113548513-113548663,1:113586784-113586862,1:113533854-113533993,1:113577419-113577516,1:113572065-113572167,1:113573395-113573467	-	-6.37262	2.54937	-6.37262	-3.39862	-3.39862	-3.39862
ENSMMUG00000015668	CAPZA1	ENSMMUT00000060991,ENSMMUT00000021985,ENSMMUT00000061911,ENSMMUT00000078284	protein_coding	1:113615223-113615656,1:113662301-113662441,1:113647054-113647117,1:113643007-113643058,1:113661857-113661919,1:113662301-113663861,1:113662408-113662448,1:113652752-113652831,1:113653444-113653522,1:113662301-113662376,1:113615618-113615656,1:113640798-113640861,1:113659383-113659454,1:113640528-113640554,1:113632698-113632759,1:113647905-113648111	+	1.47206	9.1216	8.51025	6.90883	6.47122	5.72386
ENSMMUG00000015671	RHOC	ENSMMUT00000021990,ENSMMUT00000077185	protein_coding	1:113693583-113693748,1:113703549-113703667,1:113695047-113695167,1:113694609-113694739,1:113693171-113693766,1:113705020-113705307,1:113703025-113703132,1:113705816-113705953,1:113694652-113694739,1:113704612-113704724,1:113695691-113695853,1:113704237-113704321,1:113702728-113702879,1:113703289-113703352,1:113693515-113693550,1:113695691-113695846	-	4.41622	-1.85875	5.41128	6.17592	-4.73178	6.52462
ENSMMUG00000007767	PPM1J	ENSMMUT00000010879	protein_coding	1:113702728-113702879,1:113705197-113705307,1:113703549-113703667,1:113703289-113703352,1:113705020-113705079,1:113703025-113703132,1:113704612-113704724,1:113707309-113707843,1:113705816-113705930,1:113702258-113702578,1:113704237-113704321	-	-3.42518	-3.42518	-3.42518	2.41657	-6.34606	-6.34606
ENSMMUG00000006171	SLC16A1	ENSMMUT00000008638	protein_coding	1:113898638-113899504,1:113907832-113908092,1:113895346-113895620,1:113903120-113903263,1:113937276-113937590	-	0.0978197	8.62021	8.54478	5.17354	6.00607	6.08321
ENSMMUG00000043398	NA	ENSMMUT00000076867	pseudogene	1:113976289-113976436,1:113976127-113976212	-	7.44976	9.05165	9.30866	9.44911	9.10701	7.25394
ENSMMUG00000019098	LRIG2	ENSMMUT00000026841	protein_coding	1:114113607-114113927,1:114122419-114122709,1:114100799-114100879,1:114110609-114110772,1:114115827-114116108,1:114094600-114094674,1:114127292-114127518,1:114097405-114097548,1:114026562-114026679,1:114097058-114097201,1:114102799-114102867,1:114119807-114119956,1:114102590-114102661,1:114095798-114095941,1:114092015-114092080,1:114095525-114095668,1:114117718-114118167,1:114094834-114094968	+	-4.79934	3.34716	-4.79934	-4.97189	3.69225	-4.97189
ENSMMUG00000012081	NA	ENSMMUT00000016921	pseudogene	1:114240091-114240245,1:114239771-114240053	+	-3.18	5.36995	5.98602	3.99752	2.87186	1.30658
ENSMMUG00000017817	MAGI3	ENSMMUT00000025037,ENSMMUT00000046340	protein_coding	1:114705038-114705164,1:114714622-114714712,1:114583375-114583480,1:114705737-114705880,1:114662404-114662592,1:114634848-114634927,1:114676235-114676266,1:114656868-114656949,1:114620816-114620935,1:114714622-114714671,1:114683474-114683666,1:114678970-114679126,1:114655652-114655664,1:114656855-114656949,1:114651720-114651777,1:114704126-114704228,1:114681692-114681783,1:114630907-114631081,1:1…	+	-5.27857	-5.27857	-2.92088	-4.49267	-4.49267	-4.49267
ENSMMUG00000017819	PHTF1	ENSMMUT00000025043,ENSMMUT00000025041,ENSMMUT00000046336	protein_coding	1:114729486-114730016,1:114736253-114736339,1:114790897-114791424,1:114770757-114770915,1:114790517-114790706,1:114790517-114790561,1:114730543-114730668,1:114789492-114789548,1:114731919-114732014,1:114744460-114744633,1:114738081-114738353,1:114733027-114733182,1:114771389-114771458,1:114742452-114742673,1:114745506-114745665,1:114729996-114730016,1:114736853-114736984,1:114744266-114744355,1:1…	-	1.16438	8.28134	-3.31119	4.10045	4.27749	-2.24341
ENSMMUG00000017823	RSBN1	ENSMMUT00000025046	protein_coding	1:114829115-114829788,1:114797880-114798353,1:114845083-114845087,1:114809565-114809707,1:114800181-114800348,1:114844196-114844545,1:114810022-114810159,1:114799000-114799108	-	0.904385	6.65159	7.88963	5.1281	5.53135	4.78616
ENSMMUG00000006786	PTPN22	ENSMMUT00000070517,ENSMMUT00000009495,ENSMMUT00000067483,ENSMMUT00000073226,ENSMMUT00000046334,ENSMMUT00000009494	protein_coding	1:114889903-114889980,1:114911033-114911223,1:114872391-114872467,1:114852053-114852124,1:114846410-114847440,1:114886498-114886584,1:114847376-114847440,1:114868177-114868307,1:114896217-114896255,1:114867005-114867032,1:114892634-114892672,1:114911033-114911119,1:114893042-114893184,1:114892606-114892672,1:114863853-114863933,1:114863495-114863610,1:114911033-114911372,1:114859393-114859423,1:1…	-	5.49457	4.09995	3.26405	8.58779	7.23224	-2.96147
ENSMMUG00000019528	AP4B1	ENSMMUT00000046330,ENSMMUT00000027431,ENSMMUT00000046329	protein_coding	1:114941040-114941143,1:114946155-114946379,1:114941923-114942006,1:114943105-114943601,1:114944739-114944886,1:114938276-114938703,1:114945258-114945388,1:114941918-114942006,1:114938969-114939250,1:114948121-114948233,1:114939470-114939677,1:114941507-114941548	-	-2.69499	-2.69499	-2.69499	0.120344	-1.12906	-7.07625
ENSMMUG00000019527	DCLRE1B	ENSMMUT00000027430	protein_coding	1:114950499-114950664,1:114951485-114951667,1:114954559-114957881,1:114948809-114949291	+	-4.98409	3.50238	4.50543	3.44092	4.36995	-4.78715
ENSMMUG00000021535	HIPK1	ENSMMUT00000046323,ENSMMUT00000046325	protein_coding	1:115019123-115019253,1:115015724-115015930,1:115020307-115020795,1:115020307-115020798,1:115005370-115005595,1:115000125-115000248,1:115015053-115015235,1:115004437-115004599,1:115002001-115002120,1:115009601-115009722,1:114987461-114988536,1:114976080-114976275,1:115017238-115017479,1:115010661-115010795,1:115003944-115004128,1:115002885-115002971,1:114987459-114988536,1:115013419-115013561	+	-4.89984	4.27801	4.61431	4.839	4.02488	-4.8714
ENSMMUG00000021536	OLFML3	ENSMMUT00000046317,ENSMMUT00000030308	protein_coding	1:115028305-115029125,1:115027689-115027974,1:115027430-115027483,1:115028305-115029599,1:115026834-115026993	+	-1.7693	-1.7693	-1.7693	0.913604	-8.00193	1.78043
ENSMMUG00000014620	TRIM33	ENSMMUT00000020505,ENSMMUT00000020503	protein_coding	1:115467181-115467295,1:115444817-115444880,1:115464260-115464406,1:115433750-115433962,1:115441526-115441875,1:115461100-115461264,1:115435536-115435688,1:115461958-115462232,1:115457995-115458195,1:115497592-115497724,1:115437466-115437540,1:115470024-115470140,1:115434042-115434092,1:115497892-115498036,1:115463688-115463805,1:115498752-115498870,1:115438875-115438998,1:115550733-115550768,1:1…	-	0.798647	7.21963	1.00126	3.30202	2.84847	2.86905
ENSMMUG00000043063	BCAS2	ENSMMUT00000059238,ENSMMUT00000020334	protein_coding	1:115624219-115624311,1:115619350-115619420,1:115612293-115612373,1:115613313-115613363,1:115618148-115618309,1:115606508-115610587,1:115610461-115610587,1:115624419-115624600,1:115624419-115624511	-	3.13272	6.89857	6.25681	5.07295	5.5431	5.67205
ENSMMUG00000049105	NRAS	ENSMMUT00000002791,ENSMMUT00000076806	protein_coding	1:115761698-115761825,1:115754485-115754608,1:115759618-115759796,1:115753696-115753735,1:115750413-115754002,1:115762309-115763022,1:115755521-115755680,1:115754106-115754144,1:115754565-115754608,1:115761698-115761808	-	1.38968	7.52017	8.39159	6.68475	5.86311	4.75357
ENSMMUG00000001974	CSDE1	ENSMMUT00000060523,ENSMMUT00000076146,ENSMMUT00000002788,ENSMMUT00000002790,ENSMMUT00000002789,ENSMMUT00000077633	protein_coding	1:115769267-115769386,1:115772384-115772491,1:115765243-115765406,1:115766226-115766404,1:115786890-115787036,1:115775647-115775811,1:115779878-115779959,1:115779425-115779553,1:115762568-115763871,1:115795161-115795182,1:115782855-115782947,1:115763824-115763871,1:115775898-115776038,1:115803137-115803257,1:115770610-115770722,1:115784763-115784961,1:115795036-115795421,1:115779172-115779297,1:1…	-	6.44941	8.55427	9.86991	8.98427	8.70173	7.18759
ENSMMUG00000001973	SIKE1	ENSMMUT00000046304	protein_coding	1:115825338-115825443,1:115814369-115819294,1:115821268-115821381,1:115824371-115824513,1:115825665-115825914	-	4.85228	4.46816	-4.82549	5.55276	3.88793	-4.94574
ENSMMUG00000017421	TSPAN2	ENSMMUT00000046293,ENSMMUT00000024502,ENSMMUT00000046295	protein_coding	1:116116823-116116955,1:116116823-116116953,1:116100344-116100446,1:116087909-116087983,1:116074374-116075699,1:116116823-116116956,1:116084977-116085048,1:116086326-116086424,1:116089677-116089774,1:116078851-116078934	-	-3.26937	-3.26937	-3.26937	3.19561	-6.50186	-6.50186
ENSMMUG00000039045	NGF	ENSMMUT00000057628,ENSMMUT00000074110	protein_coding	1:116368170-116368535,1:116368013-116368907,1:116369025-116369030,1:116375733-116386134	-	-0.86285	-4.40186	-4.40186	1.0722	-5.36938	-5.36938
ENSMMUG00000008967	VANGL1	ENSMMUT00000076543,ENSMMUT00000012531	protein_coding	1:116766246-116766480,1:116740139-116740271,1:116763339-116763476,1:116772102-116772362,1:116744441-116745048,1:116764899-116764966,1:116764899-116764976,1:116766375-116766480,1:116731924-116731994,1:116764992-116765031	+	-3.33487	-3.33487	-3.33487	2.86812	-6.43636	-6.43636
ENSMMUG00000044679	NHLH2	ENSMMUT00000054098	protein_coding	1:116918243-116920243,1:116922817-116923426,1:116922077-116922406	-	-4.53089	-4.53089	-4.53089	-5.24034	-3.11198	-5.24034
ENSMMUG00000011860	SLC22A15	ENSMMUT00000078780,ENSMMUT00000016619,ENSMMUT00000065937	protein_coding	1:117072404-117072616,1:117105908-117106041,1:117057076-117057126,1:117114119-117114259,1:117056916-117057126,1:117105908-117106037,1:117110325-117110540,1:117145809-117145821,1:117099419-117099583,1:117145303-117145341,1:117145797-117148821,1:117142907-117142979,1:117141247-117141367,1:117145303-117145491,1:117116235-117116320,1:117098282-117098414	+	-2.6765	-0.793207	-0.318813	-7.09473	1.39091	1.9153
ENSMMUG00000041725	NA	ENSMMUT00000079193	protein_coding	1:117387518-117387687,1:117380433-117381332	-	5.18747	4.04927	5.18883	5.25138	5.26449	3.90969
ENSMMUG00000008151	ATP1A1	ENSMMUT00000054643,ENSMMUT00000045558,ENSMMUT00000011389,ENSMMUT00000067892,ENSMMUT00000054218,ENSMMUT00000062125,ENSMMUT00000011390	protein_coding	1:117466733-117466925,1:117471828-117471996,1:117462131-117462248,1:117469805-117469941,1:117474752-117474853,1:117456446-117456463,1:117474059-117474204,1:117466036-117466170,1:117463433-117463631,1:117477666-117477694,1:117472138-117472292,1:117457052-117457162,1:117472618-117472741,1:117483374-117483395,1:117474328-117474458,1:117446272-117446585,1:117468317-117468492,1:117457067-117457162,1:1…	+	6.06932	7.99827	8.21915	7.92266	7.30908	7.055
ENSMMUG00000008156	CD58	ENSMMUT00000011394	protein_coding	1:117584924-117587616,1:117594694-117594771,1:117592019-117592055,1:117617877-117618170,1:117609105-117609368,1:117643643-117643812	-	3.31558	6.76561	7.22772	5.27082	6.32876	5.70933
ENSMMUG00000037542	NA	ENSMMUT00000069917,ENSMMUT00000070647	protein_coding	1:117607074-117607122,1:117606885-117607122,1:117606660-117606677,1:117607159-117607586,1:117606619-117606834,1:117606313-117606579,1:117606945-117607024,1:117607176-117607586	-	-1.14079	5.61714	2.87516	4.74946	6.75692	-4.15487
ENSMMUG00000008157	IGSF3	ENSMMUT00000011398,ENSMMUT00000011396	protein_coding	1:117680543-117680932,1:117686400-117686810,1:117688677-117689054,1:117679094-117679153,1:117738943-117739903,1:117738943-117738985,1:117661519-117661929,1:117649977-117650227,1:117646693-117650227,1:117652226-117652714,1:117676228-117676629,1:117672584-117672988,1:117657439-117657846	-	-0.775114	1.10818	-0.775114	-0.732545	0.460068	-0.169571
ENSMMUG00000045754	CD2	ENSMMUT00000054237	protein_coding	1:117837621-117837743,1:117833536-117833766,1:117827274-117827407,1:117827546-117827866,1:117841621-117846493	+	1.61852	-0.973756	7.51053	5.56104	0.403172	2.19109
ENSMMUG00000016905	TTF2	ENSMMUT00000023746	protein_coding	1:118173050-118173200,1:118134699-118134801,1:118176052-118176126,1:118161342-118161492,1:118153281-118153463,1:118165747-118165928,1:118168231-118168313,1:118167432-118167523,1:118178609-118178791,1:118169628-118169798,1:118182017-118185178,1:118168713-118168846,1:118134572-118134619,1:118136597-118136683,1:118163679-118163784,1:118151504-118152496,1:118174559-118174641,1:118159123-118159242,1:1…	+	-1.81119	8.11331	-1.81119	-0.0983116	1.93982	2.64942
ENSMMUG00000015976	TRIM45	ENSMMUT00000046272,ENSMMUT00000022464,ENSMMUT00000046276	protein_coding	1:118185811-118188866,1:118193003-118193132,1:118194422-118195155,1:118197122-118197372,1:118188718-118188866,1:118193003-118193112,1:118194387-118194413,1:118188598-118188866,1:118189768-118189894,1:118197122-118197609,1:118194438-118195155,1:118191975-118192089,1:118198206-118198308	-	-2.61932	-0.736022	-2.61932	-7.15192	0.0379543	1.13931
ENSMMUG00000047035	NA	ENSMMUT00000070255	protein_coding	1:118525060-118525129,1:118445870-118446171	+	-0.356757	7.3977	7.21015	3.55932	5.67474	5.01704
ENSMMUG00000043784	NA	ENSMMUT00000046269	protein_coding	1:118621560-118621669,1:118644152-118644222,1:118641915-118642027	+	-3.53037	-1.64708	-3.53037	-6.24086	-6.24086	3.77391
ENSMMUG00000004907	TENT5C	ENSMMUT00000072991,ENSMMUT00000006929	protein_coding	1:118752171-118752282,1:118730572-118730640,1:118744060-118744994,1:118727378-118727498,1:118727277-118727498,1:118744060-118749052	+	11.17	7.02278	8.1168	8.70629	7.81886	9.78439
ENSMMUG00000008509	GDAP2	ENSMMUT00000011895	protein_coding	1:118990654-118990701,1:119002213-119002267,1:119091898-119091986,1:119019146-119019302,1:119007244-119007320,1:119081229-119081388,1:119100473-119100648,1:119004176-119004315,1:119092424-119092577,1:119086410-119086486,1:118998400-118998543,1:119098901-119099040,1:119008379-119008455	-	-4.70668	2.65998	-4.70668	1.24736	-2.93619	-5.06455
ENSMMUG00000008513	WDR3	ENSMMUT00000011907,ENSMMUT00000011909,ENSMMUT00000058130	protein_coding	1:119116343-119116461,1:119133855-119133947,1:119132794-119132844,1:119119056-119119151,1:119138743-119138836,1:119120670-119120771,1:119112875-119112944,1:119132117-119132228,1:119120373-119120486,1:119134429-119134476,1:119113197-119113249,1:119132376-119132510,1:119129607-119129692,1:119118056-119118134,1:119112843-119113045,1:119129853-119129988,1:119130692-119130748,1:119125606-119125699,1:1…	+	-0.364139	5.90747	5.19719	6.88892	5.7875	-1.9359
ENSMMUG00000041046	WARS2	ENSMMUT00000075460	protein_coding	1:120195322-120200631,1:120320857-120320968,1:120207867-120207985,1:120219267-120219347,1:120204851-120207132,1:120215981-120216066,1:120253166-120253423	-	-4.30557	4.13697	0.947262	3.90544	2.33889	-5.46567
ENSMMUG00000029348	NA	ENSMMUT00000039843	protein_coding	1:120739427-120739448,1:120739623-120740803	+	-4.37858	4.28097	-4.37858	-5.39265	-3.26429	4.18074
ENSMMUG00000023089	PHGDH	ENSMMUT00000046238,ENSMMUT00000032493,ENSMMUT00000046237	protein_coding	1:120924818-120924950,1:120898542-120898679,1:120927236-120927473,1:120920693-120920825,1:120921423-120921506,1:120928316-120929269,1:120898499-120898679,1:120923147-120923299,1:120926190-120926320,1:120913305-120913359,1:120921354-120921502,1:120928316-120928470,1:120898101-120898679,1:120909840-120909905,1:120923150-120923252,1:120898421-120898428,1:120913458-120913556,1:120907636-120907787,1:1…	+	-2.78721	4.61145	4.19101	4.93637	4.5239	-3.44502
ENSMMUG00000018375	NOTCH2	ENSMMUT00000076418,ENSMMUT00000068049,ENSMMUT00000017816,ENSMMUT00000025824,ENSMMUT00000066867	protein_coding	1:121127222-121127727,1:121167912-121168029,1:121165099-121165332,1:121199157-121199492,1:121168972-121169160,1:121154895-121155040,1:121167829-121167878,1:121119274-121119371,1:121151820-121152019,1:121130898-121131134,1:121169611-121169766,1:121152050-121152163,1:121137315-121137447,1:121139668-121139821,1:121156393-121156581,1:121128426-121128538,1:121123602-121123698,1:121167916-121168029,1:1…	-	-3.52877	5.91169	-3.52877	2.61617	2.48043	-6.24246
ENSMMUG00000012707	SEC22B	ENSMMUT00000075792,ENSMMUT00000017815	protein_coding	1:121362317-121362463,1:121358200-121358769,1:121362317-121362434,1:121371500-121371609,1:121378820-121379396,1:121360866-121360987,1:121365147-121365307	-	-0.921022	-4.46003	-4.46003	0.781337	-5.31121	-5.31121
ENSMMUG00000044046	PDE4DIP	ENSMMUT00000078102,ENSMMUT00000071095,ENSMMUT00000075710,ENSMMUT00000069514,ENSMMUT00000046230,ENSMMUT00000069921,ENSMMUT00000059839,ENSMMUT00000066185,ENSMMUT00000025592,ENSMMUT00000067523	protein_coding	1:121554936-121555073,1:121548888-121549004,1:121604646-121604770,1:121498070-121498144,1:121593787-121593939,1:121524501-121524618,1:121456919-121457009,1:121590537-121590772,1:121456777-121456871,1:121433226-121433245,1:121601436-121601567,1:121565250-121565387,1:121561533-121561571,1:121613584-121613654,1:121592917-121593140,1:121588211-121588739,1:121610702-121610920,1:121560671-121560752,1:1…	+	3.84353	1.63479	-1.88786	-1.81712	7.22471	-1.81712
ENSMMUG00000007338	TXNIP	ENSMMUT00000010253	protein_coding	1:121623743-121628144,1:121629670-121629742,1:121629194-121629296,1:121628539-121628695,1:121630292-121630937,1:121628805-121629061,1:121629409-121629556,1:121628274-121628425	-	7.58256	9.41559	8.23634	8.06341	9.31169	7.85939
ENSMMUG00000046462	NA	ENSMMUT00000068392	lincRNA	1:121798093-121799069,1:121797211-121797443	+	-3.68619	-3.68619	-3.68619	1.11154	-6.08505	-6.08505
ENSMMUG00000038306	NA	ENSMMUT00000056690,ENSMMUT00000061830,ENSMMUT00000075737	lincRNA	1:121879544-121880042,1:121862272-121862562,1:121868914-121869002,1:121883009-121883193,1:121876277-121877339,1:121879544-121879671	-	-5.92458	-5.92458	0.309205	-3.84665	-3.84665	-3.84665
ENSMMUG00000011724	NA	ENSMMUT00000016421	protein_coding	1:121911571-121911779,1:121911799-121912106,1:121910853-121911023,1:121911036-121911467,1:121911480-121911514	-	-2.59061	5.42709	4.7483	3.64036	3.28145	0.662975
ENSMMUG00000012221	PRKAB2	ENSMMUT00000077299,ENSMMUT00000017114,ENSMMUT00000077635	protein_coding	1:121992873-121992949,1:121981354-121981422,1:121987394-121987487,1:121992873-121993051,1:121987048-121987168,1:121982071-121982204,1:121993312-121993402,1:121994526-121994977,1:121979286-121980456,1:121979202-121979279,1:121977279-121979279,1:121988303-121988469	-	-4.60346	2.44932	-4.60346	-5.16778	3.57796	-5.16778
ENSMMUG00000000476	FMO5	ENSMMUT00000000703,ENSMMUT00000046178,ENSMMUT00000060905	protein_coding	1:122006185-122008238,1:122039100-122039234,1:122005013-122005151,1:122018252-122018604,1:122022692-122022891,1:122039496-122039922,1:122027121-122027283,1:122011439-122011466,1:122011394-122011466,1:122039100-122039275,1:122026217-122026359,1:122029546-122029734	-	2.09167	-1.44734	-1.44734	-1.02109	0.971251	-0.753158
ENSMMUG00000009024	CHD1L	ENSMMUT00000046168,ENSMMUT00000012616,ENSMMUT00000078614,ENSMMUT00000046170,ENSMMUT00000012619	protein_coding	1:122101865-122102028,1:122080577-122080739,1:122071584-122071698,1:122108003-122108073,1:122087126-122087199,1:122082098-122082253,1:122091502-122091550,1:122055727-122056538,1:122071584-122071708,1:122092239-122092392,1:122068470-122068516,1:122083607-122083699,1:122088381-122088491,1:122110135-122110249,1:122070646-122070752,1:122111943-122115232,1:122076568-122076649,1:122056406-122056538,1:1…	+	-0.205631	6.08886	5.799	5.74282	6.50648	-0.567076
ENSMMUG00000013561	ACP6	ENSMMUT00000046160,ENSMMUT00000075943,ENSMMUT00000019041	protein_coding	1:122501460-122501625,1:122523578-122524258,1:122512621-122512700,1:122500592-122500779,1:122513309-122513437,1:122506229-122506264,1:122508800-122508887,1:122513058-122513188,1:122506066-122506166,1:122523578-122523796,1:122503405-122503500,1:122507830-122507962	-	-5.57648	3.641	-2.36688	-4.19475	4.08715	-4.19475
ENSMMUG00000001803	GJA5	ENSMMUT00000002537	protein_coding	1:122615510-122618589,1:122619810-122621504	-	-3.62311	-3.62311	-1.26542	-6.14813	-6.14813	3.78463
ENSMMUG00000013734	NA	ENSMMUT00000019284	protein_coding	1:123365179-123365975,1:123366355-123366566,1:123364021-123364150,1:123364369-123364795,1:123366001-123366334,1:123364807-123365165	+	-5.1995	-3.31621	-5.1995	-4.57173	-4.57173	-4.57173
ENSMMUG00000016738	POLR3GL	ENSMMUT00000066133,ENSMMUT00000023513	protein_coding	1:123376304-123376433,1:123376751-123376876,1:123373199-123373272,1:123373510-123373566,1:123372582-123372668,1:123372954-123373067,1:123373908-123373976	-	-1.73504	-1.73504	-1.73504	1.91098	0.92008	-8.03619
ENSMMUG00000040654	ANKRD34A	ENSMMUT00000069439	protein_coding	1:123385247-123385454,1:123383712-123384960,1:123386381-123388832,1:123385632-123385839	+	-5.51882	-5.51882	3.91154	1.37875	-4.25242	-4.25242
ENSMMUG00000016053	LIX1L	ENSMMUT00000022573	protein_coding	1:123411726-123411821,1:123390350-123390647,1:123412410-123412487,1:123401148-123401311,1:123406272-123406412,1:123412844-123413404	+	6.30557	2.56137	-5.02308	-4.74816	4.17843	4.4136
ENSMMUG00000016051	RBM8A	ENSMMUT00000022572	protein_coding	1:123421821-123421961,1:123421355-123421491,1:123420903-123420960,1:123420551-123420640,1:123421087-123421164	+	7.39828	6.78348	6.3337	7.31152	6.85743	6.34651
ENSMMUG00000016043	ITGA10	ENSMMUT00000022563	protein_coding	1:123441555-123441682,1:123450940-123451053,1:123446194-123446324,1:123449476-123449565,1:123452677-123452772,1:123442172-123442320,1:123448430-123448515,1:123448682-123448823,1:123447044-123447210,1:123443385-123443535,1:123450237-123450350,1:123444323-123444467,1:123449981-123450065,1:123447307-123447449,1:123445345-123445548,1:123453445-123453510,1:123444026-123444099,1:123450625-123450705,1:1…	+	-5.59507	1.09407	-5.59507	-4.17617	-4.17617	-1.74373
ENSMMUG00000016733	PIAS3	ENSMMUT00000055815,ENSMMUT00000075252,ENSMMUT00000023505,ENSMMUT00000057618,ENSMMUT00000065403	protein_coding	1:123493049-123493282,1:123493049-123493294,1:123491038-123491061,1:123499293-123499426,1:123492452-123492472,1:123493049-123493466,1:123500162-123500428,1:123493950-123494000,1:123495164-123495298,1:123493624-123493708,1:123496169-123496242,1:123500162-123501359,1:123498940-123499108,1:123493388-123493466,1:123507492-123507500,1:123499610-123499647,1:123498726-123498859,1:123496391-123496551,1:1…	+	6.45898	4.17849	-5.00604	5.66465	4.73196	-4.76519
ENSMMUG00000016734	NUDT17	ENSMMUT00000023507,ENSMMUT00000061433	protein_coding	1:123504103-123504294,1:123501610-123501768,1:123502159-123502295,1:123505787-123505928,1:123501402-123501483,1:123503243-123503335,1:123503855-123503913,1:123502541-123502639,1:123503730-123503913,1:123503475-123503500	-	-4.53089	-4.53089	-4.53089	-5.24034	-3.11198	-5.24034
ENSMMUG00000016735	POLR3C	ENSMMUT00000023509,ENSMMUT00000023510,ENSMMUT00000046208	protein_coding	1:123512063-123512123,1:123518049-123518153,1:123524989-123525244,1:123507177-123507598,1:123527109-123527653,1:123526089-123526235,1:123509572-123509621,1:123509721-123509822,1:123514852-123514932,1:123514500-123514551,1:123507584-123507598,1:123508668-123508817,1:123507517-123507598,1:123517831-123517923,1:123524693-123524878,1:123526089-123526255,1:123522521-123522609,1:123513751-123513811,1:1…	-	-6.24516	2.00692	4.59785	-3.52608	1.44431	2.44139
ENSMMUG00000016736	RNF115	ENSMMUT00000023512	protein_coding	1:123569276-123569333,1:123528036-123528217,1:123606005-123606077,1:123582921-123583129,1:123564548-123564606,1:123607017-123607110,1:123610535-123611092,1:123609411-123609526,1:123604469-123604540	+	1.50002	7.31946	7.25217	5.37037	5.51261	5.18867
ENSMMUG00000046023	NA	ENSMMUT00000053839	protein_coding	1:123588719-123588852,1:123588870-123589503	-	-3.03997	8.24264	7.23938	3.81487	5.27189	3.35529
ENSMMUG00000007969	CD160	ENSMMUT00000078116,ENSMMUT00000011149,ENSMMUT00000061275	protein_coding	1:123622086-123622104,1:123622156-123622390,1:123627819-123628145,1:123619625-123619632,1:123622253-123622390,1:123630473-123630545	-	-6.53733	-6.53733	3.37292	-3.23391	-3.23391	-3.23391
ENSMMUG00000019642	PDZK1	ENSMMUT00000065059,ENSMMUT00000027591	protein_coding	1:123672380-123672629,1:123661005-123661213,1:123652526-123652753,1:123653354-123653437,1:123687423-123687902,1:123680184-123680380,1:123677720-123677915,1:123685911-123686201,1:123676507-123676643,1:123687423-123687476,1:123671399-123671608,1:123685048-123685272,1:123671397-123671608	+	-5.23693	-5.23693	5.43788	-4.53431	-4.53431	4.03263
ENSMMUG00000019640	GPR89A	ENSMMUT00000027588	protein_coding	1:123693219-123693314,1:123705757-123705849,1:123735370-123735429,1:123688251-123689045,1:123720857-123720977,1:123728487-123728593,1:123719933-123720013,1:123727933-123728034,1:123733257-123733360,1:123709064-123709173,1:123689189-123689254,1:123706750-123706838,1:123690645-123690734,1:123743667-123743861	-	2.15056	6.74365	6.66069	4.5497	5.57879	5.42641
ENSMMUG00000044529	NA	ENSMMUT00000077214	lincRNA	1:123851461-123852339,1:123850663-123851339	+	-3.63164	-3.63164	-3.63164	1.38429	-6.1396	-6.1396
ENSMMUG00000004362	FCGR1A	ENSMMUT00000046153,ENSMMUT00000046151,ENSMMUT00000046154	protein_coding	1:124150918-124150981,1:124150700-124150904,1:124142449-124142479,1:124148016-124148267,1:124149514-124149798,1:124143685-124143942	+	-1.80563	-1.80563	0.552061	0.927435	-7.96561	3.97898
ENSMMUG00000040506	HIST2H2BF	ENSMMUT00000046150	protein_coding	1:124172174-124172550,1:124142938-124142965	-	-3.50271	-3.50271	-3.50271	-6.26852	2.02892	-6.26852
ENSMMUG00000043098	NA	ENSMMUT00000044740	protein_coding	1:124190812-124190942,1:124198318-124199011,1:124197991-124198193,1:124191348-124191588,1:124172718-124173924	-	-4.76175	3.14716	-4.76175	-5.00948	3.64262	-5.00948
ENSMMUG00000047399	NA	ENSMMUT00000033415	protein_coding	1:124191129-124191440	+	-4.65826	-4.65826	3.29901	4.20845	-5.11298	-5.11298
ENSMMUG00000042180	NA	ENSMMUT00000010139	protein_coding	1:124199819-124200211	-	6.08667	6.98045	7.29154	7.20222	6.46098	6.69546
ENSMMUG00000043700	HIST2H2BE	ENSMMUT00000046149	protein_coding	1:124241633-124242013	-	-3.33212	1.50291	-6.87112	-2.90011	-2.90011	-2.90011
ENSMMUG00000037540	HIST2H2AC	ENSMMUT00000002052	protein_coding	1:124242348-124242737	+	0.0551615	7.11166	-1.12616	3.82955	-0.696103	2.90722
ENSMMUG00000007258	BOLA1	ENSMMUT00000010138	protein_coding	1:124251407-124252147,1:124250924-124251028	+	-4.16413	-2.28084	5.78878	1.1153	-5.6071	3.83562
ENSMMUG00000007257	SV2A	ENSMMUT00000076645,ENSMMUT00000010137	protein_coding	1:124256328-124256511,1:124259363-124259527,1:124259438-124259527,1:124257978-124258184,1:124261821-124261972,1:124264248-124265044,1:124255039-124255120,1:124257227-124257386,1:124261568-124261701,1:124259020-124259153,1:124260486-124260596,1:124260826-124260915,1:124262798-124262978,1:124260217-124260305,1:124264248-124264869	-	-3.15344	-1.27014	6.40874	2.01508	-3.14315	3.11323
ENSMMUG00000007256	SF3B4	ENSMMUT00000010136	protein_coding	1:124277652-124278194,1:124278433-124278561,1:124278996-124279077,1:124277116-124277322,1:124274644-124275059,1:124275171-124275344	-	6.30851	5.3268	5.31948	5.55953	6.76684	4.62842
ENSMMUG00000007246	MTMR11	ENSMMUT00000046137,ENSMMUT00000046136,ENSMMUT00000010134	protein_coding	1:124282071-124282244,1:124285473-124285560,1:124287803-124287878,1:124287803-124287813,1:124280903-124281196,1:124280409-124280597,1:124286518-124286577,1:124280139-124280173,1:124283212-124283282,1:124283526-124283592,1:124288233-124288298,1:124286065-124286143,1:124285808-124285938,1:124282527-124282693,1:124285018-124285142,1:124285227-124285315,1:124280435-124280597,1:124287194-124287230,1:1…	-	-4.5117	-4.5117	-4.5117	-3.01601	-5.25954	-5.25954
ENSMMUG00000007244	OTUD7B	ENSMMUT00000046131	protein_coding	1:124299073-124299157,1:124300773-124300887,1:124329706-124329856,1:124322786-124322974,1:124295807-124297015,1:124319004-124319231,1:124301901-124302028,1:124317469-124317570,1:124311011-124311123,1:124315893-124316020,1:124301440-124301589	-	-1.94814	2.25057	-5.48715	-4.28409	-4.28409	3.38346
ENSMMUG00000013673	VPS45	ENSMMUT00000019211,ENSMMUT00000019205,ENSMMUT00000078210	protein_coding	1:124442107-124442274,1:124440729-124440863,1:124425822-124425851,1:124441270-124441383,1:124451616-124451774,1:124435288-124435367,1:124504703-124504796,1:124437052-124437162,1:124435970-124436038,1:124430132-124430192,1:124506530-124509967,1:124452891-124453012,1:124506530-124506742,1:124451977-124452084,1:124426618-124426737,1:124426603-124426737,1:124506530-124506617,1:124471713-124471844,1:1…	+	-2.08826	6.25025	-2.08826	-1.94697	1.89279	2.12792
ENSMMUG00000013681	PLEKHO1	ENSMMUT00000019215	protein_coding	1:124513055-124513201,1:124519065-124519169,1:124518223-124518363,1:124512111-124512407,1:124521065-124523029,1:124519544-124519645	+	2.92189	9.26584	8.73341	5.97761	7.39674	7.5468
ENSMMUG00000021531	ANP32E	ENSMMUT00000056285,ENSMMUT00000060613,ENSMMUT00000074812,ENSMMUT00000057777,ENSMMUT00000056520,ENSMMUT00000017513,ENSMMUT00000057230,ENSMMUT00000030301	protein_coding	1:124595978-124596143,1:124586993-124587060,1:124582975-124587060,1:124599962-124599991,1:124599150-124599299,1:124603096-124603174,1:124603121-124603174,1:124593525-124593712,1:124599150-124599559,1:124597912-124598034,1:124593542-124593712,1:124589472-124589526,1:124586993-124587057,1:124595978-124596050	-	0.650291	9.08739	9.62349	7.16316	7.36965	4.82836
ENSMMUG00000021387	C1orf54	ENSMMUT00000030106	protein_coding	1:124645228-124645338,1:124644449-124644507,1:124643420-124643503,1:124642131-124642176,1:124650618-124650683	+	-3.72606	-3.72606	-3.72606	0.912192	-6.04518	-6.04518
ENSMMUG00000021388	CIART	ENSMMUT00000030107	protein_coding	1:124654706-124654817,1:124654196-124654274,1:124652977-124653402,1:124652291-124652393,1:124656546-124657461,1:124652645-124652725,1:124653574-124653649	+	-6.30003	2.18644	-6.30003	-3.47121	-3.47121	-3.47121
ENSMMUG00000016301	PRPF3	ENSMMUT00000022895	protein_coding	1:124715642-124715760,1:124712991-124713134,1:124716031-124716114,1:124709835-124709914,1:124704633-124704939,1:124693985-124694129,1:124714055-124714168,1:124697353-124697499,1:124722894-124722934,1:124713783-124713882,1:124707559-124707725,1:124694783-124694913,1:124702031-124702114,1:124702330-124702550	+	-0.436011	2.46881	-3.97502	3.07397	0.780028	-5.79622
ENSMMUG00000007303	RPRD2	ENSMMUT00000010201	protein_coding	1:124820381-124820507,1:124818289-124818417,1:124793305-124793434,1:124822353-124822528,1:124819684-124819736,1:124832878-124833160,1:124817374-124817474,1:124843267-124843467,1:124835930-124836187,1:124734868-124735072,1:124849278-124852051	+	-3.07585	4.88069	-3.07585	2.42769	2.99669	-6.69539
ENSMMUG00000006256	TARS2	ENSMMUT00000046108,ENSMMUT00000008758,ENSMMUT00000008757,ENSMMUT00000074511	protein_coding	1:124874426-124874643,1:124881843-124881915,1:124876066-124876203,1:124863961-124864026,1:124864526-124864571,1:124884101-124884429,1:124873378-124873524,1:124868599-124868716,1:124873706-124873804,1:124876390-124876467,1:124868803-124868867,1:124884101-124884249,1:124866193-124866316,1:124863883-124864026,1:124864368-124864564,1:124869612-124869690,1:124867868-124867937,1:124875675-124875837,1:1…	+	4.46514	1.41497	-6.44468	-3.32656	-3.32656	6.08855
ENSMMUG00000006257	ECM1	ENSMMUT00000076553,ENSMMUT00000008762,ENSMMUT00000008761	protein_coding	1:124888589-124888963,1:124886965-124887132,1:124887256-124887312,1:124886794-124886889,1:124890370-124890600,1:124886664-124886714,1:124887052-124887132,1:124886981-124887007,1:124889481-124889701,1:124887232-124887312,1:124886794-124886900,1:124886794-124886895,1:124886933-124886952,1:124888007-124888329,1:124889856-124889943,1:124887020-124887024,1:124885339-124885408	+	2.67065	-7.2946	1.02128	-2.47663	-2.47663	1.3506
ENSMMUG00000008221	MCL1	ENSMMUT00000011490,ENSMMUT00000067402	protein_coding	1:124959580-124961250,1:124958082-124958205,1:124959580-124959700,1:124958089-124958205,1:124960160-124960267,1:124958982-124959229	-	6.23935	2.4052	-5.56688	4.33022	2.95181	-4.20436
ENSMMUG00000012814	NA	ENSMMUT00000053727,ENSMMUT00000067514,ENSMMUT00000074603,ENSMMUT00000061861,ENSMMUT00000067311,ENSMMUT00000017982	protein_coding	1:125081054-125081215,1:125084485-125084529,1:125081899-125081911,1:125078257-125078272,1:125084838-125084894,1:125081049-125081215,1:125080639-125080656,1:125084838-125085043,1:125082746-125082787,1:125078954-125081215,1:125082845-125083005,1:125082811-125083005,1:125077540-125078272,1:125082880-125083005	-	6.7843	8.64594	9.63932	8.28034	8.50224	8.28698
ENSMMUG00000010668	GOLPH3L	ENSMMUT00000014918	protein_coding	1:125159080-125159279,1:125156744-125156938,1:125157807-125157938,1:125123767-125123881,1:125107599-125110132,1:125125611-125125742	-	-3.58465	4.98586	7.09379	3.47807	2.95337	2.06356
ENSMMUG00000010670	CTSS	ENSMMUT00000014921,ENSMMUT00000053415	protein_coding	1:125210610-125210837,1:125226106-125226231,1:125227409-125227663,1:125208828-125208993,1:125191416-125192182,1:125226106-125226232,1:125192083-125192182,1:125213833-125213982,1:125206595-125206697,1:125219548-125219670	-	7.74153	7.2275	7.24974	7.17968	7.57027	7.46882
ENSMMUG00000000537	CTSK	ENSMMUT00000000786	protein_coding	1:125264907-125265125,1:125260038-125260143,1:125260413-125260578,1:125269047-125270204,1:125267568-125267688,1:125266983-125267105,1:125266742-125266897,1:125257065-125257754	-	-0.782545	2.87612	2.13597	5.27573	2.90375	-3.94993
ENSMMUG00000000541	ARNT	ENSMMUT00000055979,ENSMMUT00000067338,ENSMMUT00000061831,ENSMMUT00000000790,ENSMMUT00000000789,ENSMMUT00000056604	protein_coding	1:125320224-125320333,1:125294939-125295004,1:125298849-125299062,1:125278473-125278545,1:125292521-125292597,1:125288774-125288794,1:125272804-125272903,1:125274276-125274442,1:125277900-125278002,1:125309799-125309843,1:125289154-125289228,1:125297138-125297240,1:125314596-125314640,1:125291703-125291837,1:125277371-125277518,1:125320224-125320335,1:125305275-125305319,1:125278194-125278314,1:1…	-	1.2617	0.438196	-2.13867	3.33059	-2.32172	-1.44765
ENSMMUG00000031718	NA	ENSMMUT00000046081	protein_coding	1:125372358-125372675	+	-4.5117	-4.5117	-4.5117	-3.01601	-5.25954	-5.25954
ENSMMUG00000023235	SETDB1	ENSMMUT00000046077,ENSMMUT00000032683,ENSMMUT00000032685	protein_coding	1:125430695-125430906,1:125409338-125409539,1:125390288-125390558,1:125413713-125413839,1:125416263-125416421,1:125429311-125429339,1:125388682-125389044,1:125427746-125428374,1:125426387-125426556,1:125417363-125417995,1:125408130-125408229,1:125429764-125429896,1:125427746-125428391,1:125411409-125411599,1:125406719-125406753,1:125431160-125431248,1:125410408-125410481,1:125418273-125418389,1:1…	+	-4.07059	4.3381	-4.07059	-0.0694793	1.96705	-5.70065
ENSMMUG00000023234	CERS2	ENSMMUT00000032680,ENSMMUT00000046070,ENSMMUT00000046068	protein_coding	1:125442794-125442934,1:125435548-125435639,1:125435286-125435343,1:125434547-125434675,1:125436383-125436555,1:125434228-125434334,1:125433616-125433756,1:125436383-125436556,1:125435548-125435666,1:125434860-125434952,1:125433943-125434096,1:125435860-125435977,1:125434730-125434765,1:125431483-125431641,1:125435132-125435182	-	-2.62503	-2.62503	-2.62503	-1.75077	1.0219	-7.14621
ENSMMUG00000023231	ANXA9	ENSMMUT00000032679	protein_coding	1:125450613-125450969,1:125463888-125464010,1:125455234-125455293,1:125453175-125453265,1:125451698-125451791,1:125464593-125464970,1:125457191-125457249,1:125451079-125451184,1:125456999-125457094,1:125452566-125452660,1:125456779-125456863,1:125451949-125452045,1:125452872-125452985,1:125454968-125455047	+	-3.61578	-3.61578	-3.61578	-6.15546	1.46358	-6.15546
ENSMMUG00000010067	MINDY1	ENSMMUT00000014054,ENSMMUT00000064683	protein_coding	1:125467491-125467682,1:125469266-125469368,1:125467034-125467189,1:125471528-125472060,1:125475886-125477188,1:125471528-125472311,1:125468782-125468924,1:125470630-125470694,1:125475700-125475730,1:125469849-125470007,1:125466697-125466777,1:125465745-125466777,1:125471086-125471143	-	3.49409	7.1006	-2.74176	3.66062	1.32853	2.86379
ENSMMUG00000010068	PRUNE1	ENSMMUT00000046065,ENSMMUT00000014059,ENSMMUT00000046064,ENSMMUT00000014058	protein_coding	1:125507381-125507809,1:125498604-125498698,1:125496599-125496731,1:125496573-125496731,1:125487537-125487542,1:125507381-125507614,1:125495668-125495852,1:125477910-125478253,1:125507381-125508014,1:125502580-125502738,1:125478215-125478253,1:125488381-125488473,1:125489030-125489232,1:125509350-125509364	+	-3.27641	3.29528	-3.27641	2.13805	1.09924	-6.49483
ENSMMUG00000010072	C1orf56	ENSMMUT00000014063,ENSMMUT00000059385	protein_coding	1:125522532-125524218,1:125524712-125524736,1:125523214-125523836,1:125526124-125527667	+	-0.86077	0.401985	-4.39978	3.45191	-5.37146	-2.93902
ENSMMUG00000010074	CDC42SE1	ENSMMUT00000014064	protein_coding	1:125526667-125528996,1:125535144-125535298,1:125529922-125530012,1:125530705-125530815,1:125531365-125531681	-	5.98762	8.12318	7.50712	7.72101	7.67413	6.22279
ENSMMUG00000010075	MLLT11	ENSMMUT00000014066	protein_coding	1:125542534-125543795,1:125535904-125536214	+	-0.728585	4.12964	-4.26759	2.42597	2.21113	-5.50364
ENSMMUG00000008402	GABPB2	ENSMMUT00000046058,ENSMMUT00000058556,ENSMMUT00000066764,ENSMMUT00000011746	protein_coding	1:125564784-125564923,1:125605074-125605638,1:125604512-125604636,1:125586743-125586775,1:125567249-125567416,1:125574273-125574423,1:125590545-125590730,1:125617713-125617773,1:125619420-125620638,1:125570227-125570421,1:125564816-125564923,1:125586842-125586983,1:125565096-125565143,1:125605074-125605256,1:125545079-125545879,1:125605074-125605373,1:125586870-125586983	+	-3.78064	-3.78064	6.05992	3.50518	0.984064	-5.9906
ENSMMUG00000007898	LYSMD1	ENSMMUT00000011059	protein_coding	1:125654559-125654923,1:125648791-125653869,1:125658247-125659120	-	-4.89384	2.47283	-4.89384	-4.8774	2.43996	-4.8774
ENSMMUG00000007900	SCNM1	ENSMMUT00000011062	protein_coding	1:125660464-125660552,1:125660259-125660356,1:125659123-125659371,1:125659646-125659716,1:125661587-125661781,1:125660073-125660161,1:125662411-125662561	+	6.03504	4.86171	-1.97178	2.24792	2.27301	4.40403
ENSMMUG00000007903	TMOD4	ENSMMUT00000011064	protein_coding	1:125664346-125664489,1:125664857-125664964,1:125668566-125668824,1:125663942-125664086,1:125665647-125665736,1:125663410-125663526,1:125666552-125666668,1:125666992-125667148,1:125665057-125665187,1:125667354-125667518	-	-4.07372	-4.07372	-0.864121	-5.69751	2.38345	-5.69751
ENSMMUG00000007905	VPS72	ENSMMUT00000046048	protein_coding	1:125680427-125680579,1:125678288-125678464,1:125669120-125669652,1:125670914-125671058,1:125680135-125680249,1:125685540-125685734	-	0.00727794	7.85017	8.00718	5.6222	5.18714	5.05528
ENSMMUG00000005228	PIP5K1A	ENSMMUT00000030407,ENSMMUT00000007365,ENSMMUT00000065688,ENSMMUT00000007364	protein_coding	1:125737310-125737394,1:125739803-125739932,1:125739488-125739634,1:125745266-125745404,1:125736492-125736540,1:125728283-125728413,1:125731442-125731497,1:125746297-125748828,1:125695204-125695288,1:125729165-125729317,1:125720723-125720758,1:125720600-125720631,1:125730792-125731029,1:125728862-125728979,1:125720597-125720631,1:125730792-125731091,1:125733881-125734086,1:125694761-125695288,1:1…	+	-2.7313	9.35262	9.69939	5.93971	5.81396	4.56704
ENSMMUG00000049004	PSMD4	ENSMMUT00000011164,ENSMMUT00000046046	protein_coding	1:125761701-125761818,1:125759611-125759725,1:125753166-125753169,1:125763198-125763368,1:125762220-125762287,1:125760534-125760620,1:125760867-125760935,1:125758154-125758294,1:125758096-125758130,1:125761095-125761310,1:125753249-125753303,1:125762007-125762138	+	-5.45378	5.81789	4.1005	2.55046	6.23161	-4.31746
ENSMMUG00000013166	ZNF687	ENSMMUT00000018470,ENSMMUT00000018471	protein_coding	1:125792553-125792665,1:125791522-125791698,1:125784073-125784535,1:125792863-125793004,1:125792109-125792438,1:125792109-125792172,1:125788720-125790848,1:125793164-125794308,1:125788737-125790848,1:125791809-125791971,1:125790970-125791148	+	-2.19086	7.88869	-2.19086	0.832975	2.13503	0.538967
ENSMMUG00000013170	PI4KB	ENSMMUT00000018475,ENSMMUT00000067365,ENSMMUT00000018476,ENSMMUT00000078768,ENSMMUT00000065697	protein_coding	1:125822370-125822379,1:125796787-125796919,1:125830591-125830763,1:125821882-125821910,1:125795786-125795848,1:125814870-125814914,1:125795235-125795416,1:125833129-125834560,1:125812209-125812436,1:125805298-125805402,1:125804920-125805043,1:125806278-125806387,1:125796401-125796521,1:125794217-125795416,1:125810860-125811087,1:125801144-125801409,1:125820526-125821454,1:125832031-125832232,1:1…	-	-2.51128	6.6258	4.49872	1.94759	3.5978	3.06786
ENSMMUG00000013172	NA	ENSMMUT00000018478	protein_coding	1:125844276-125844379,1:125845352-125845471,1:125845980-125846008,1:125843988-125844112,1:125844617-125844818,1:125842942-125842987,1:125845132-125845213	-	-4.31375	4.98606	6.26703	3.32975	2.11118	1.49841
ENSMMUG00000047538	NA	ENSMMUT00000064713	lincRNA	1:125848872-125853423,1:125848001-125848427	+	0.767037	2.45453	4.00632	-0.385983	2.88785	4.72602
ENSMMUG00000045396	SELENBP1	ENSMMUT00000073752,ENSMMUT00000060453,ENSMMUT00000070970	protein_coding	1:125865828-125865990,1:125866190-125866308,1:125870229-125870414,1:125870938-125870994,1:125865160-125865990,1:125870454-125870465,1:125867035-125867113,1:125870668-125870780,1:125870918-125871019,1:125867542-125867720,1:125869422-125869542,1:125873833-125873836,1:125867986-125868168,1:125871045-125871119,1:125873833-125873962,1:125866831-125866952,1:125866453-125866545	-	-5.97225	-5.97225	0.547552	-3.79898	-3.79898	-3.79898
ENSMMUG00000020924	PSMB4	ENSMMUT00000029425	protein_coding	1:125905706-125905787,1:125905384-125905530,1:125906180-125906296,1:125906483-125906571,1:125906755-125906767,1:125904914-125905120,1:125904524-125904663	+	5.21745	7.12518	5.60632	7.094	6.61003	4.24493
ENSMMUG00000020925	POGZ	ENSMMUT00000029430,ENSMMUT00000075673,ENSMMUT00000063410,ENSMMUT00000029428,ENSMMUT00000029426,ENSMMUT00000059210	protein_coding	1:125930799-125931136,1:125930247-125930397,1:125937491-125937655,1:125937547-125937655,1:125931809-125931915,1:125935770-125936017,1:125936070-125936360,1:125909736-125911395,1:125913570-125913704,1:125935770-125935988,1:125935770-125936178,1:125911840-125911952,1:125910988-125911058,1:125936209-125936360,1:125948750-125948874,1:125947596-125947754,1:125936075-125936193,1:125911535-125911559,1:1…	-	6.73774	7.56853	6.87317	6.31333	7.57241	7.29371
ENSMMUG00000021259	CGN	ENSMMUT00000074781,ENSMMUT00000029915	protein_coding	1:126045881-126046042,1:126029926-126030812,1:126042481-126042738,1:126036450-126036662,1:126047587-126047789,1:126047671-126047789,1:126022387-126022554,1:126041369-126041578,1:126049105-126049246,1:126035200-126035327,1:126037419-126037567,1:126044320-126044490,1:126031570-126031670,1:126041906-126042112,1:126049105-126050935,1:126048132-126048240,1:126031818-126031887,1:126038751-126038883,1:1…	+	-5.10808	2.87936	3.29829	2.56972	3.163	-4.66315
ENSMMUG00000021260	TUFT1	ENSMMUT00000029917,ENSMMUT00000046011,ENSMMUT00000057434,ENSMMUT00000046012	protein_coding	1:126078330-126078395,1:126094389-126096314,1:126074456-126074557,1:126086089-126086217,1:126086730-126086824,1:126093679-126093779,1:126086089-126086157,1:126052347-126052495,1:126073970-126074044,1:126076070-126076156,1:126076699-126076788,1:126092094-126092177,1:126086427-126086483,1:126052360-126052495,1:126091162-126091267,1:126081321-126081434,1:126094389-126097434,1:126052436-126052495	+	0.89939	7.33587	-0.281928	4.22968	3.95141	-0.227765
ENSMMUG00000016920	SNX27	ENSMMUT00000023775,ENSMMUT00000023771	protein_coding	1:126172968-126173072,1:126210904-126210951,1:126171634-126171698,1:126168784-126168976,1:126151758-126151989,1:126124709-126125076,1:126178529-126178692,1:126176351-126176429,1:126209962-126210021,1:126209449-126209577,1:126210130-126211108,1:126208973-126209122,1:126198067-126198156,1:126151726-126151989	+	-3.56755	5.5417	-3.56755	2.78794	1.82234	-6.20368
ENSMMUG00000016952	CELF3	ENSMMUT00000023818,ENSMMUT00000070930,ENSMMUT00000023820,ENSMMUT00000023819	protein_coding	1:126234542-126234686,1:126226090-126226233,1:126227504-126227629,1:126224484-126224636,1:126223303-126223440,1:126224484-126224621,1:126233242-126233324,1:126225315-126225356,1:126227504-126227621,1:126233203-126233324,1:126220670-126221717,1:126227504-126227632,1:126227283-126227362,1:126224089-126224232,1:126225805-126225946,1:126225417-126225566,1:126224940-126225005,1:126228027-126228075,1:1…	-	0.266376	-4.77238	-4.77238	-2.75532	-1.52421	-4.99885
ENSMMUG00000009094	MRPL9	ENSMMUT00000012723,ENSMMUT00000066652,ENSMMUT00000046000	protein_coding	1:126286605-126286761,1:126285080-126285181,1:126284464-126284547,1:126285994-126286118,1:126285730-126285780,1:126283758-126283825,1:126283694-126283825,1:126286943-126287095,1:126283315-126283825,1:126286943-126287673,1:126283549-126283678	-	5.64692	4.46741	-1.126	6.47127	6.47564	-3.95857
ENSMMUG00000012137	LINGO4	ENSMMUT00000016995	protein_coding	1:126321285-126325407,1:126327911-126328303	-	-0.561397	-4.1004	-4.1004	-5.67083	2.57946	-5.67083
ENSMMUG00000014361	THEM4	ENSMMUT00000020152	protein_coding	1:126441078-126441613,1:126400685-126400809,1:126413053-126413212,1:126419113-126419299,1:126398210-126398614,1:126412113-126412223	-	-3.90802	-0.352612	2.06656	-2.25362	-2.38857	2.44812
ENSMMUG00000045190	S100A10	ENSMMUT00000077693	protein_coding	1:126523863-126524015,1:126530002-126530503,1:126517556-126521087	-	7.69969	6.46944	7.5435	7.23897	6.26626	8.2074
ENSMMUG00000004441	S100A11	ENSMMUT00000006296	protein_coding	1:126604262-126604414,1:126603172-126603448,1:126607544-126607645	-	-2.55857	6.37139	8.77195	4.55944	2.48528	5.54005
ENSMMUG00000045342	NA	ENSMMUT00000017346	protein_coding	1:126645703-126645740,1:126645773-126645890,1:126645917-126645949,1:126645966-126646385	-	-4.83797	1.25435	-4.83797	1.44494	-4.93326	-4.93326
ENSMMUG00000043371	NA	ENSMMUT00000069057	lincRNA	1:126887117-126889165,1:126884125-126884548,1:126886452-126886553	+	-5.1995	-3.31621	-5.1995	-4.57173	-4.57173	-4.57173
ENSMMUG00000045975	NA	ENSMMUT00000070726	processed_pseudogene	1:127115825-127116010	+	-2.40326	-2.40326	-2.40326	1.50221	-1.34401	-7.36798
ENSMMUG00000006868	S100A9	ENSMMUT00000009602	protein_coding	1:127955297-127955405,1:127958174-127958533,1:127955793-127955957	+	-2.90081	1.75469	-0.543121	1.08113	-6.87043	4.10005
ENSMMUG00000044778	S100A8	ENSMMUT00000067939	protein_coding	1:127986254-127986416,1:127984438-127986103,1:127986900-127987069	-	0.0888469	-1.56686	-1.09247	2.28439	-6.32108	1.46619
ENSMMUG00000008917	S100A6	ENSMMUT00000012465	protein_coding	1:128120261-128120479,1:128121610-128121727,1:128120863-128121021	-	7.81772	7.43204	9.71638	9.24656	6.8109	8.90868
ENSMMUG00000010979	S100A4	ENSMMUT00000015358	protein_coding	1:128131386-128131572,1:128129168-128129513,1:128130246-128130401	-	9.23774	6.16949	10.2426	10.5095	5.46164	9.67876
ENSMMUG00000010978	S100A2	ENSMMUT00000015356,ENSMMUT00000045946	protein_coding	1:128146531-128147011,1:128151245-128151599,1:128146987-128147011,1:128149779-128149919,1:128149779-128149932,1:128149461-128149582	-	-2.04037	5.75086	1.16923	2.23799	-0.680837	3.32257
ENSMMUG00000045106	S100A16	ENSMMUT00000079076	protein_coding	1:128200805-128200983,1:128201680-128202213,1:128198409-128200499	-	2.57567	3.73402	0.836238	1.12079	2.08643	3.93871
ENSMMUG00000008144	S100A13	ENSMMUT00000011378	protein_coding	1:128219903-128220116,1:128221073-128221502,1:128211547-128211787	-	6.86329	3.65746	5.39966	4.71838	4.90676	6.29526
ENSMMUG00000008145	S100A1	ENSMMUT00000059547,ENSMMUT00000011379	protein_coding	1:128225942-128226085,1:128222001-128222084,1:128221661-128221725,1:128224115-128224255,1:128224102-128224255,1:128225759-128225779	+	-5.10426	-1.54886	-5.10426	-2.42344	-4.66697	-4.66697
ENSMMUG00000008146	CHTOP	ENSMMUT00000063178,ENSMMUT00000011381,ENSMMUT00000053845,ENSMMUT00000045942	protein_coding	1:128239293-128240520,1:128239293-128239304,1:128239293-128239498,1:128237484-128237621,1:128231151-128231215,1:128236492-128236678,1:128228540-128228901,1:128231134-128231215,1:128236495-128236678,1:128232860-128233013,1:128232870-128233013,1:128239293-128244030	+	6.7309	5.47976	6.43827	7.41323	6.16034	5.07536
ENSMMUG00000008149	ILF2	ENSMMUT00000011384,ENSMMUT00000011386	protein_coding	1:128254603-128254719,1:128251852-128252012,1:128258135-128258239,1:128252162-128252252,1:128260540-128260644,1:128259786-128259845,1:128255039-128255104,1:128258135-128258258,1:128257239-128257341,1:128257682-128257759,1:128253480-128253567,1:128251481-128252012,1:128252673-128252734,1:128253829-128253907,1:128259786-128259847,1:128259452-128259494,1:128252474-128252588	-	-3.18101	7.66267	8.59528	3.97739	4.40258	4.69697
ENSMMUG00000008153	NPR1	ENSMMUT00000011388	protein_coding	1:128280001-128280099,1:128274393-128274513,1:128271919-128272010,1:128276928-128277084,1:128273157-128273241,1:128272793-128272928,1:128279220-128279288,1:128277361-128277516,1:128275853-128275930,1:128283319-128285106,1:128269922-128270121,1:128276744-128276815,1:128276375-128276479,1:128278942-128279065,1:128283071-128283162,1:128270601-128270714,1:128275536-128275610,1:128277805-128277973,1:1…	+	-1.55006	-5.08907	-2.73138	-2.43863	-4.68216	-2.24972
ENSMMUG00000019482	INTS3	ENSMMUT00000027378,ENSMMUT00000027379,ENSMMUT00000027376	protein_coding	1:128333408-128333491,1:128357416-128357470,1:128319407-128320268,1:128353896-128353975,1:128341301-128341367,1:128364783-128364831,1:128367559-128369639,1:128358542-128358661,1:128358289-128358333,1:128361844-128361997,1:128343705-128343849,1:128356824-128356953,1:128353913-128353975,1:128363085-128363153,1:128356319-128356438,1:128363947-128364022,1:128366709-128366809,1:128366709-128367080,1:1…	+	-3.93399	5.1397	5.80574	0.255304	1.35263	5.40351
ENSMMUG00000002696	GATAD2B	ENSMMUT00000072611,ENSMMUT00000003838	protein_coding	1:128403878-128407376,1:128414655-128414825,1:128425954-128426289,1:128408810-128408927,1:128409104-128409210,1:128425954-128426288,1:128410307-128410509,1:128409100-128409210,1:128416900-128417029,1:128407243-128407431,1:128415766-128415897,1:128413251-128413566,1:128409037-128409061,1:128415315-128415446	-	0.678704	7.45425	5.77316	4.40782	4.05217	5.44612
ENSMMUG00000005005	CRTC2	ENSMMUT00000007055,ENSMMUT00000045915,ENSMMUT00000007054,ENSMMUT00000045916	protein_coding	1:128555034-128555176,1:128552180-128552424,1:128552558-128552607,1:128553721-128553789,1:128552732-128552796,1:128552966-128552995,1:128555253-128555354,1:128558652-128558888,1:128553434-128553549,1:128554436-128554489,1:128551424-128551827,1:128549337-128549606,1:128554436-128555176,1:128548680-128548866,1:128558706-128558810,1:128553446-128553549,1:128551424-128551765,1:128554436-128554497,1:1…	-	-4.8699	1.22242	4.76893	1.91969	4.1031	-4.90134
ENSMMUG00000005007	NA	ENSMMUT00000045913,ENSMMUT00000059251	protein_coding	1:128562815-128562945,1:128563123-128563341,1:128563654-128564056,1:128563123-128563309,1:128559395-128561042,1:128560879-128560923,1:128560945-128561042	-	5.36277	7.02334	6.72922	6.32148	6.45392	6.33992
ENSMMUG00000005008	CREB3L4	ENSMMUT00000065778,ENSMMUT00000007060,ENSMMUT00000045911	protein_coding	1:128576240-128576856,1:128572382-128572466,1:128568695-128568941,1:128568284-128568461,1:128574868-128574947,1:128568281-128568461,1:128571959-128572065,1:128572182-128572250,1:128569097-128569218,1:128576053-128576083,1:128571736-128571828,1:128575762-128575851,1:128572893-128573086,1:128572382-128572501,1:128572550-128572584,1:128571736-128572002,1:128568288-128568461,1:128572641-128572737,1:1…	+	-2.14081	8.77895	-2.14081	1.70776	-0.508782	3.29835
ENSMMUG00000005010	JTB	ENSMMUT00000007064,ENSMMUT00000069671	protein_coding	1:128576046-128576083,1:128574868-128574947,1:128573704-128573860,1:128573535-128573860,1:128575762-128575844,1:128575762-128575878,1:128576240-128576322	-	7.85455	6.98903	6.54093	6.92901	6.96343	7.49206
ENSMMUG00000017586	RAB13	ENSMMUT00000069286,ENSMMUT00000024733	protein_coding	1:128580983-128581060,1:128580538-128581060,1:128581380-128581445,1:128584938-128585161,1:128582218-128582230,1:128581236-128581289,1:128582068-128582145,1:128582377-128582437,1:128581566-128581655,1:128583548-128583608,1:128582068-128582132	-	-3.29921	-1.41591	6.70676	0.144511	-1.22053	3.06766
ENSMMUG00000014952	NUP210L	ENSMMUT00000045905,ENSMMUT00000020970	protein_coding	1:128700520-128700741,1:128725946-128726101,1:128665058-128665190,1:128695296-128695469,1:128726885-128727022,1:128591544-128593757,1:128626841-128627016,1:128666292-128666419,1:128629565-128629739,1:128759816-128760397,1:128757098-128757234,1:128663071-128663133,1:128593657-128593757,1:128759816-128760018,1:128705980-128706125,1:128631789-128631880,1:128602642-128602846,1:128667168-128667296,1:1…	-	-1.93645	-5.47545	-5.47545	-4.29578	-4.29578	-4.29578
ENSMMUG00000018240	NA	ENSMMUT00000025629	protein_coding	1:128591913-128592021,1:128592365-128592475,1:128591549-128591600,1:128592877-128592962	+	-0.0786769	8.52576	8.26961	5.56837	6.54945	4.59886
ENSMMUG00000010805	TPM3	ENSMMUT00000045900,ENSMMUT00000015106,ENSMMUT00000071421,ENSMMUT00000015103,ENSMMUT00000015108,ENSMMUT00000015107,ENSMMUT00000045901	protein_coding	1:128776239-128776317,1:128774865-128774868,1:128802342-128802458,1:128782993-128783126,1:128777332-128777401,1:128793731-128793957,1:128802342-128802455,1:128778956-128779031,1:128780008-128780125,1:128760458-128763846,1:128779835-128779905,1:128778341-128778416,1:128801617-128801742,1:128762487-128763846,1:128802342-128802507,1:128793731-128793955,1:128764743-128765180,1:128777580-128777642,1:1…	-	8.34578	10.3486	10.3276	9.8295	9.88826	9.30416
ENSMMUG00000010808	C1orf43	ENSMMUT00000053742,ENSMMUT00000015110,ENSMMUT00000015112	protein_coding	1:128826857-128826974,1:128818546-128819479,1:128824507-128824673,1:128824369-128824427,1:128819284-128819479,1:128826275-128826328,1:128817958-128819479,1:128832695-128832760,1:128832198-128832299,1:128832695-128833145	-	2.30852	8.76467	-2.16705	3.97885	3.73315	1.19414
ENSMMUG00000010810	UBAP2L	ENSMMUT00000015117,ENSMMUT00000045894,ENSMMUT00000015120,ENSMMUT00000015123,ENSMMUT00000015118	protein_coding	1:128874847-128874901,1:128875162-128875336,1:128854695-128854740,1:128851297-128851498,1:128870530-128870702,1:128868229-128868427,1:128840963-128841073,1:128890198-128890231,1:128833207-128833328,1:128870088-128870365,1:128873915-128874104,1:128889661-128889734,1:128878992-128879078,1:128832313-128832597,1:128865389-128865560,1:128837464-128837553,1:128890501-128891154,1:128855148-128855260,1:1…	+	6.38381	6.12454	6.29291	5.93324	7.32281	5.54521
ENSMMUG00000010814	HAX1	ENSMMUT00000015127,ENSMMUT00000065488	protein_coding	1:128892625-128892764,1:128895952-128896037,1:128895952-128896215,1:128893595-128893857,1:128895457-128895563,1:128894009-128894220,1:128892985-128893037,1:128894033-128894220,1:128892914-128893037,1:128895253-128895304,1:128895716-128895806	+	6.74304	8.89627	-3.19122	4.84735	4.91227	2.68848
ENSMMUG00000023364	ATP8B2	ENSMMUT00000032874,ENSMMUT00000032877	protein_coding	1:128974432-128974655,1:128971596-128971639,1:128971916-128972081,1:128975725-128975863,1:128959760-128959821,1:128973249-128973360,1:128959922-128959994,1:128972233-128972421,1:128974081-128974264,1:128972563-128972678,1:128962450-128962608,1:128960978-128961057,1:128975336-128975581,1:128958705-128958763,1:128959362-128959460,1:128958715-128958763,1:128973719-128973893,1:128960271-128960341,1:1…	+	-4.48998	3.67015	0.411048	3.06744	1.80502	-5.28125
ENSMMUG00000022978	IL6R	ENSMMUT00000032343	protein_coding	1:129061819-129061942,1:129081334-129081403,1:129067252-129067393,1:129060536-129060784,1:129095887-129095918,1:129066272-129066438,1:129079531-129079577,1:129037953-129038037,1:129065802-129065983	+	-3.61295	-3.61295	-3.61295	-6.15828	-6.15828	1.47771
ENSMMUG00000040605	NA	ENSMMUT00000056270,ENSMMUT00000064061	protein_coding	1:129047372-129047395,1:129046655-129046675,1:129045968-129046014,1:129046050-129046403,1:129046427-129046627,1:129047177-129047182,1:129045829-129045931	-	-5.95204	0.446514	-5.95204	-3.81919	-3.81919	-3.81919
ENSMMUG00000019545	TDRD10	ENSMMUT00000027452,ENSMMUT00000045883	protein_coding	1:129184950-129185020,1:129181623-129181770,1:129182454-129182608,1:129137518-129137519,1:129138982-129139040,1:129137579-129137658,1:129180417-129180507,1:129185216-129185248,1:129187813-129187824,1:129158060-129158130,1:129182031-129182176,1:129132983-129133078,1:129159076-129159232,1:129137220-129137248,1:129179694-129179736	+	-6.02968	-6.02968	0.834678	-3.74156	-3.74156	-3.74156
ENSMMUG00000019547	UBE2Q1	ENSMMUT00000027456	protein_coding	1:129184888-129188002,1:129190573-129190713,1:129188932-129189027,1:129189627-129189717,1:129190272-129190356,1:129189453-129189511,1:129188473-129188539,1:129192707-129192757,1:129193838-129193942,1:129193402-129193506,1:129189938-129189998,1:129189303-129189351,1:129196204-129196529	-	2.16997	7.94174	7.14112	6.43749	6.39737	4.41799
ENSMMUG00000016093	ADAR	ENSMMUT00000022632,ENSMMUT00000072685,ENSMMUT00000022629	protein_coding	1:129223656-129223893,1:129236518-129236708,1:129229076-129229301,1:129228645-129228816,1:129227446-129227568,1:129241673-129242300,1:129237519-129237667,1:129220923-129223893,1:129236836-129236980,1:129243020-129243031,1:129247599-129248041,1:129227019-129227152,1:129228266-129228359,1:129224067-129224194,1:129225076-129225258,1:129240718-129242300,1:129238094-129238277,1:129224651-129224763,1:1…	-	1.12871	7.67531	7.99746	5.8048	6.23644	4.76024
ENSMMUG00000017793	KCNN3	ENSMMUT00000025006,ENSMMUT00000025008,ENSMMUT00000056054	protein_coding	1:129343100-129343169,1:129559146-129560433,1:129400219-129400346,1:129414511-129414621,1:129421646-129421787,1:129460917-129461335,1:129425672-129425716,1:129512039-129512134,1:129338611-129338907,1:129549814-129549831,1:129335553-129338907,1:129559146-129560090	-	-3.96593	-3.96593	-3.96593	-0.28719	-5.8053	-5.8053
ENSMMUG00000042907	PMVK	ENSMMUT00000062244	protein_coding	1:129620107-129620259,1:129617464-129617593,1:129613985-129616390,1:129628331-129628425,1:129624070-129624133	-	4.50511	2.97593	2.90922	5.41744	7.92051	-2.9477
ENSMMUG00000006576	PBXIP1	ENSMMUT00000009208,ENSMMUT00000045876,ENSMMUT00000045875	protein_coding	1:129641348-129641569,1:129642431-129642531,1:129647590-129647676,1:129642206-129642337,1:129642934-129643167,1:129649032-129649561,1:129647590-129647640,1:129642431-129642513,1:129640341-129640549,1:129645401-129645465,1:129645723-129645849,1:129640341-129641569,1:129639776-129639881,1:129645162-129645327,1:129642934-129642988,1:129642035-129642337,1:129637388-129639881,1:129643021-129643167,1:1…	-	2.87264	9.94636	9.24574	7.35254	7.86168	6.85052
ENSMMUG00000006579	PYGO2	ENSMMUT00000009211	protein_coding	1:129655327-129655646,1:129650905-129653708,1:129654829-129654878	-	0.452767	6.15044	7.06134	5.20075	5.05047	3.41333
ENSMMUG00000006581	SHC1	ENSMMUT00000064515,ENSMMUT00000009214,ENSMMUT00000009213	protein_coding	1:129657634-129657762,1:129664364-129664858,1:129660330-129660399,1:129659712-129659950,1:129656153-129657762,1:129662828-129662947,1:129663711-129663781,1:129660487-129660685,1:129660113-129660244,1:129660487-129660513,1:129662313-129662364,1:129663104-129663167,1:129662007-129662133,1:129664364-129666296,1:129662537-129662590,1:129660541-129660685,1:129664364-129666297,1:129660113-129660247	-	-2.67217	6.68793	5.37785	2.67427	2.86064	3.8587
ENSMMUG00000006584	FLAD1	ENSMMUT00000009217,ENSMMUT00000045867,ENSMMUT00000077315	protein_coding	1:129683218-129683316,1:129677982-129678206,1:129677835-129677856,1:129685757-129685830,1:129685609-129685706,1:129682619-129682766,1:129685946-129688317,1:129681599-129681914,1:129677932-129678206,1:129683398-129683587,1:129681170-129681914,1:129685946-129686081,1:129677001-129677442	+	-5.74042	4.19996	5.65783	-1.78728	5.15998	0.744676
ENSMMUG00000004053	ZBTB7B	ENSMMUT00000005752,ENSMMUT00000045866	protein_coding	1:129695345-129695388,1:129695545-129695645,1:129709184-129712747,1:129707621-129708780,1:129703595-129703694,1:129702939-129703078,1:129695334-129695388	+	-4.28976	5.00388	-4.28976	0.760958	1.14488	-5.48147
ENSMMUG00000023340	ADAM15	ENSMMUT00000032844,ENSMMUT00000032835,ENSMMUT00000032838,ENSMMUT00000032840,ENSMMUT00000057679,ENSMMUT00000032842,ENSMMUT00000032839,ENSMMUT00000032837	protein_coding	1:129756226-129756386,1:129756612-129756723,1:129756612-129756736,1:129745700-129745792,1:129752620-129752815,1:129756827-129756869,1:129748466-129748542,1:129751549-129751723,1:129754257-129754329,1:129756276-129756363,1:129745714-129745792,1:129748226-129748239,1:129748634-129748826,1:129755117-129755199,1:129751314-129751462,1:129752226-129752530,1:129755779-129755863,1:129750145-129750210,1:1…	+	0.373108	5.14724	6.43091	4.02871	3.59507	4.32749
ENSMMUG00000005350	EFNA1	ENSMMUT00000007531	protein_coding	1:129830961-129831011,1:129828358-129828653,1:129831186-129831298,1:129825076-129825167	+	-3.40094	-3.40094	-3.40094	-6.37029	-6.37029	2.53776
ENSMMUG00000013219	SLC50A1	ENSMMUT00000018543,ENSMMUT00000018542,ENSMMUT00000045844	protein_coding	1:129833182-129833201,1:129834752-129834913,1:129835369-129836044,1:129835168-129835287,1:129833517-129833594,1:129832574-129832929,1:129833182-129833220,1:129834033-129834156,1:129835369-129835470	+	-0.137848	5.65943	3.92972	3.96311	2.13984	3.34834
ENSMMUG00000019036	DPM3	ENSMMUT00000026747	protein_coding	1:129837088-129837466,1:129837689-129837788	-	7.45732	5.68261	5.5048	6.67134	5.78304	6.19034
ENSMMUG00000048503	KRTCAP2	ENSMMUT00000055464	protein_coding	1:129869325-129869391,1:129872917-129873071,1:129873399-129873766,1:129872744-129872807,1:129867975-129869082	-	1.66768	6.5689	8.67378	5.3323	5.68071	5.89735
ENSMMUG00000003902	THBS3	ENSMMUT00000071203,ENSMMUT00000073102,ENSMMUT00000045827,ENSMMUT00000005528	protein_coding	1:129902748-129902850,1:129905979-129906057,1:129892663-129892802,1:129894550-129894598,1:129899889-129899971,1:129898921-129899061,1:129894133-129894329,1:129893720-129893892,1:129902953-129903209,1:129897754-129897864,1:129898077-129898229,1:129904405-129904611,1:129899752-129899803,1:129891893-129892578,1:129900179-129900205,1:129897110-129897269,1:129892520-129892578,1:129902752-129902850,1:1…	-	-0.920303	-4.45931	-4.45931	-5.31193	0.784929	-5.31193
ENSMMUG00000008506	MTX1	ENSMMUT00000011889	protein_coding	1:129910614-129910796,1:129910923-129910999,1:129910356-129910448,1:129906891-129907538,1:129911461-129911615,1:129911708-129912047,1:129908745-129908824,1:129908539-129908608	+	-1.60244	1.83089	4.51052	-3.69322	4.45787	3.97432
ENSMMUG00000008507	GBA	ENSMMUT00000058893,ENSMMUT00000011892,ENSMMUT00000062558	protein_coding	1:129914129-129914353,1:129919031-129919362,1:129918893-129918910,1:129913262-129913425,1:129916096-129916268,1:129917827-129918018,1:129912776-129912892,1:129916479-129916612,1:129912049-129912681,1:129912576-129912681,1:129919031-129919048,1:129915306-129915543,1:129918577-129918664,1:129919729-129919909,1:129917556-129917702	-	6.89881	5.33506	0.913897	5.78226	2.05952	5.30599
ENSMMUG00000018309	FAM189B	ENSMMUT00000045819,ENSMMUT00000057844,ENSMMUT00000025739,ENSMMUT00000025729,ENSMMUT00000045818,ENSMMUT00000064432	protein_coding	1:129935125-129935194,1:129932198-129932427,1:129938641-129939524,1:129931906-129932079,1:129932174-129932427,1:129938641-129939522,1:129938057-129938167,1:129938641-129938865,1:129935532-129935631,1:129935762-129935937,1:129937832-129937951,1:129938373-129938429,1:129932395-129932598,1:129937598-129937705,1:129935762-129935934,1:129931330-129932079,1:129935521-129935631,1:129931508-129931613,1:1…	-	-4.85502	3.14763	-4.85502	-4.91621	-4.91621	3.27001
ENSMMUG00000018313	SCAMP3	ENSMMUT00000045813,ENSMMUT00000025737	protein_coding	1:129940633-129940750,1:129946140-129946217,1:129939114-129940378,1:129940232-129940378,1:129944696-129944818,1:129942637-129942765,1:129946570-129947251,1:129941461-129941620,1:129946570-129946635,1:129944489-129944609,1:129941248-129941349	-	-1.04354	6.10288	5.776	1.48175	5.77274	3.58084
ENSMMUG00000023141	CLK2	ENSMMUT00000032554	protein_coding	1:129948694-129948773,1:129949118-129949247,1:129952443-129952509,1:129950285-129950379,1:129952160-129952276,1:129955594-129955763,1:129948938-129949020,1:129947346-129947879,1:129952858-129952945,1:129948423-129948513,1:129953639-129953867,1:129951162-129951328	-	-0.51567	6.40418	6.95925	4.8687	3.44904	4.53002
ENSMMUG00000023144	NA	ENSMMUT00000032559	protein_coding	1:129999405-129999617,1:130008664-130008736,1:129999696-129999858,1:129998465-129998626,1:130008483-130008571,1:130010546-130010802,1:130009417-130009494,1:130007759-130007839,1:130002531-130002671,1:130007985-130008107,1:130009600-130009734	+	1.07362	7.12446	6.66154	5.09598	5.77303	3.99061
ENSMMUG00000023145	RUSC1	ENSMMUT00000032561	protein_coding	1:130017065-130017299,1:130015015-130015113,1:130011921-130013286,1:130020560-130020728,1:130015728-130015833,1:130016026-130016072,1:130018313-130018438,1:130015477-130015651,1:130015274-130015350	+	-3.63164	-3.63164	-3.63164	1.38429	-6.1396	-6.1396
ENSMMUG00000023146	ASH1L	ENSMMUT00000072602,ENSMMUT00000070742,ENSMMUT00000032564,ENSMMUT00000060183,ENSMMUT00000055635	protein_coding	1:130049715-130049809,1:130249073-130249157,1:130210613-130210637,1:130033800-130033972,1:130049984-130050148,1:130062606-130062752,1:130102109-130102288,1:130062879-130063085,1:130207568-130207591,1:130070365-130070473,1:130024827-130027314,1:130024823-130027314,1:130207505-130207555,1:130257338-130257424,1:130031464-130031630,1:130072119-130072192,1:130163751-130168311,1:130040684-130040738,1:1…	-	7.78121	8.68893	8.78205	8.31776	8.96936	7.96507
ENSMMUG00000018080	DAP3	ENSMMUT00000045791,ENSMMUT00000065624,ENSMMUT00000045790,ENSMMUT00000075057,ENSMMUT00000025399,ENSMMUT00000045789	protein_coding	1:130305124-130305282,1:130311223-130311261,1:130311223-130311308,1:130307262-130307321,1:130311223-130312521,1:130301854-130301881,1:130296795-130296896,1:130257474-130257848,1:130301219-130301327,1:130292085-130292207,1:130301789-130301881,1:130303552-130303682,1:130285400-130285444,1:130285391-130285444,1:130307856-130307945,1:130304958-130305038,1:130301219-130301248,1:130305124-130305207,1:1…	+	2.73717	7.23404	7.47428	5.55389	5.72855	6.16304
ENSMMUG00000009981	NA	ENSMMUT00000018157	protein_coding	1:130322349-130322453,1:130322544-130322653,1:130320860-130320977,1:130320566-130320704,1:130322946-130323160,1:130319296-130319431,1:130321732-130321863,1:130319120-130319203,1:130321937-130322121,1:130320098-130320167,1:130321063-130321197,1:130321301-130321453,1:130319919-130319992,1:130320430-130320480	+	-5.71631	-5.71631	4.89903	1.57624	-4.05492	-4.05492
ENSMMUG00000009987	GON4L	ENSMMUT00000013950,ENSMMUT00000013947,ENSMMUT00000045782,ENSMMUT00000013946	protein_coding	1:130324691-130325321,1:130347729-130347879,1:130342547-130342663,1:130323619-130323768,1:130376181-130376373,1:130351649-130351820,1:130341777-130341833,1:130331095-130331214,1:130360647-130360750,1:130326532-130326579,1:130337274-130337458,1:130340124-130341833,1:130327146-130327259,1:130353039-130353125,1:130325950-130326160,1:130391650-130391840,1:130362280-130362320,1:130371067-130371178,1:1…	-	6.60005	5.698	7.09588	7.19249	7.14475	5.0567
ENSMMUG00000021312	SYT11	ENSMMUT00000059866,ENSMMUT00000029997	protein_coding	1:130452049-130452359,1:130451356-130451479,1:130436777-130437603,1:130436724-130436745,1:130427295-130427875,1:130451356-130451482	+	4.90994	1.20293	1.81396	3.0953	1.74392	3.08761
ENSMMUG00000018874	RIT1	ENSMMUT00000026531	protein_coding	1:130478402-130478475,1:130484586-130484691,1:130478140-130478169,1:130484380-130484436	-	-3.38174	-3.38174	-3.38174	-6.38949	2.63376	-6.38949
ENSMMUG00000004648	KHDC4	ENSMMUT00000045758,ENSMMUT00000006575	protein_coding	1:130509390-130509427,1:130489802-130489897,1:130498237-130498297,1:130500515-130500726,1:130495638-130495891,1:130491429-130491602,1:130490561-130490673,1:130491429-130491504,1:130491520-130491602,1:130504550-130504678,1:130504135-130504214,1:130501997-130502049,1:130501568-130501731,1:130508685-130508901,1:130488043-130488242,1:130489806-130489897,1:130496124-130496181,1:130489756-130489765	-	-3.8019	-3.8019	-3.8019	0.532954	-5.96933	-5.96933
ENSMMUG00000005092	ARHGEF2	ENSMMUT00000007188,ENSMMUT00000007184,ENSMMUT00000007190	protein_coding	1:130546314-130546377,1:130566214-130566331,1:130563965-130564058,1:130579854-130580131,1:130543538-130543788,1:130534635-130534702,1:130530245-130530262,1:130527034-130527107,1:130565260-130565299,1:130531165-130531200,1:130531540-130531659,1:130531343-130531410,1:130542711-130542828,1:130577928-130578045,1:130544913-130545056,1:130530907-130530957,1:130542263-130542511,1:130538026-130538195,1:1…	-	0.702119	4.81732	6.62973	4.73411	4.67268	2.74238
ENSMMUG00000013495	SSR2	ENSMMUT00000067679,ENSMMUT00000060136,ENSMMUT00000018942,ENSMMUT00000067027	protein_coding	1:130600480-130601589,1:130607499-130607607,1:130613937-130613938,1:130612626-130612780,1:130601562-130601589,1:130603789-130603866,1:130610899-130610997,1:130601479-130601589,1:130613516-130613609	-	0.686895	6.5192	8.04092	5.07173	4.58587	5.58941
ENSMMUG00000009983	NA	ENSMMUT00000013942	protein_coding	1:130640327-130640552,1:130645810-130645968,1:130638179-130638262,1:130647579-130647841,1:130632727-130632879,1:130650913-130651020,1:130648413-130648630,1:130637510-130637696,1:130649009-130649160,1:130638797-130638936,1:130637898-130638013	-	-3.54795	-3.54795	-3.54795	-6.22329	1.80274	-6.22329
ENSMMUG00000012126	LAMTOR2	ENSMMUT00000045746,ENSMMUT00000016977	protein_coding	1:130652075-130652142,1:130651879-130652142,1:130655814-130655870,1:130655477-130655566,1:130655814-130657450,1:130652448-130652610	+	6.09849	6.16184	6.33014	6.1431	6.56946	5.87791
ENSMMUG00000016096	LMNA	ENSMMUT00000022635,ENSMMUT00000045732,ENSMMUT00000045733,ENSMMUT00000022638,ENSMMUT00000022636,ENSMMUT00000060048,ENSMMUT00000022637	protein_coding	1:130740896-130741021,1:130745542-130745568,1:130720217-130720821,1:130744950-130745219,1:130743582-130743701,1:130745542-130747836,1:130736304-130736354,1:130742685-130742837,1:130737067-130737223,1:130741298-130741468,1:130744122-130744211,1:130737077-130737223,1:130741677-130741802,1:130720466-130720821,1:130742685-130742856,1:130743390-130743497,1:130733258-130733370,1:130733001-130733107,1:1…	+	4.06127	6.77945	10.1105	7.43775	6.08926	7.42423
ENSMMUG00000004901	SEMA4A	ENSMMUT00000045724,ENSMMUT00000045725,ENSMMUT00000006921	protein_coding	1:130784105-130784205,1:130768629-130768801,1:130761798-130761828,1:130764668-130764766,1:130762387-130762547,1:130767197-130767321,1:130783632-130783789,1:130760507-130760674,1:130766737-130766853,1:130784932-130786622,1:130781359-130781539,1:130762545-130762547,1:130783368-130783486,1:130764999-130765104,1:130764350-130764412,1:130784932-130785521,1:130770216-130770366	+	-0.203597	8.42127	6.17382	4.05889	4.31114	6.02147
ENSMMUG00000037731	NA	ENSMMUT00000045723,ENSMMUT00000068216	protein_coding	1:130779226-130779567,1:130776387-130778781,1:130778911-130779195,1:130778953-130779602	-	3.48606	5.24338	4.33561	4.2478	4.52571	4.29153
ENSMMUG00000004902	SLC25A44	ENSMMUT00000006923	protein_coding	1:130819905-130822405,1:130799396-130799606,1:130806811-130807448,1:130817551-130817678	+	-1.74791	8.15649	1.46169	3.34615	2.82391	1.70021
ENSMMUG00000000083	BGLAP	ENSMMUT00000000124,ENSMMUT00000065376,ENSMMUT00000045717,ENSMMUT00000000123,ENSMMUT00000061028	protein_coding	1:130846591-130846786,1:130854971-130855040,1:130851745-130851798,1:130835339-130835432,1:130854445-130854508,1:130854971-130855003,1:130854766-130854804,1:130842080-130842185,1:130822245-130822405,1:130843985-130844085,1:130855242-130855371,1:130846652-130846786,1:130855242-130855292	+	-3.69292	-3.69292	-3.69292	-6.07831	1.07785	-6.07831
ENSMMUG00000000085	NA	ENSMMUT00000000130,ENSMMUT00000063486,ENSMMUT00000000128	protein_coding	1:130856323-130856597,1:130858933-130859008,1:130858378-130858505,1:130858037-130858505,1:130856881-130857102,1:130856208-130856438,1:130857331-130857427,1:130860224-130860317,1:130857782-130857908,1:130860171-130860842,1:130855623-130856597,1:130856068-130856072,1:130856952-130857102,1:130858037-130858103,1:130856469-130856597,1:130858037-130858242,1:130856104-130856155	-	-4.64993	1.96198	-4.64993	-5.1213	2.90472	-5.1213
ENSMMUG00000000090	SMG5	ENSMMUT00000045706,ENSMMUT00000000134	protein_coding	1:130864360-130864450,1:130871600-130871758,1:130864877-130865036,1:130893859-130893957,1:130897515-130897692,1:130887429-130887518,1:130862795-130862933,1:130873921-130873996,1:130879100-130879699,1:130886686-130886764,1:130891487-130891643,1:130863359-130863433,1:130892296-130892419,1:130881432-130881500,1:130879861-130879998,1:130865409-130865468,1:130875997-130876172,1:130881607-130881732,1:1…	-	-5.14752	-5.14752	4.57823	3.53061	-4.62371	-4.62371
ENSMMUG00000047929	NA	ENSMMUT00000074517	protein_coding	1:130900142-130900222,1:130901217-130901430,1:130897759-130897973,1:130907477-130911779	+	-3.71816	4.83179	-3.71816	2.56617	0.882379	-6.05307
ENSMMUG00000000092	GLMP	ENSMMUT00000000138,ENSMMUT00000000137,ENSMMUT00000045703	protein_coding	1:130909430-130909686,1:130911629-130911788,1:130906926-130909319,1:130910867-130911124,1:130909154-130909319,1:130911629-130911748,1:130910128-130910346,1:130910474-130910674,1:130908585-130909319	-	0.561192	5.25962	4.84538	1.86571	3.44069	5.35979
ENSMMUG00000019034	CCT3	ENSMMUT00000045689,ENSMMUT00000045699,ENSMMUT00000045698,ENSMMUT00000026745	protein_coding	1:130952121-130952171,1:130939919-130940021,1:130944026-130944143,1:130953399-130953460,1:130936749-130936881,1:130956021-130956311,1:130937875-130938024,1:130929977-130930108,1:130950467-130950563,1:130936502-130936583,1:130953890-130953914,1:130931470-130931650,1:130939835-130940021,1:130930371-130930616,1:130923964-130928714,1:130928610-130928714,1:130951966-130952028,1:130956021-130956051	-	5.45204	7.51461	6.05846	6.93009	7.12315	4.97186
ENSMMUG00000017966	NA	ENSMMUT00000025243,ENSMMUT00000057623,ENSMMUT00000025244,ENSMMUT00000045678,ENSMMUT00000045677	protein_coding	1:131037443-131037758,1:131046391-131046425,1:131023474-131024392,1:131024381-131024392,1:131021450-131021525,1:131021478-131021525,1:131043853-131043927,1:131025033-131025163,1:131024293-131024392,1:131047042-131047288,1:131032107-131032206,1:131037209-131037345,1:131046391-131046563,1:131034083-131034153,1:131046391-131046428	-	-0.333218	2.10898	-3.73359	-3.67996	-3.67996	5.40209
ENSMMUG00000016696	MEF2D	ENSMMUT00000023460,ENSMMUT00000023459,ENSMMUT00000023462,ENSMMUT00000079106	protein_coding	1:131096550-131096570,1:131103296-131103349,1:131099377-131099433,1:131085286-131086730,1:131087065-131087371,1:131087854-131088094,1:131103296-131103486,1:131095163-131095292,1:131102504-131102707,1:131100915-131101052,1:131097072-131097262,1:131100006-131100064,1:131100911-131101052,1:131120712-131121061,1:131100724-131100858,1:131099672-131099882	-	6.24932	7.65188	6.39117	5.98902	7.35352	6.94983
ENSMMUG00000002621	IQGAP3	ENSMMUT00000003731,ENSMMUT00000076940,ENSMMUT00000003732	protein_coding	1:131152512-131152599,1:131189641-131189819,1:131190264-131190383,1:131156462-131156546,1:131155338-131155470,1:131172759-131172922,1:131159781-131160005,1:131175200-131175357,1:131160346-131160509,1:131165093-131165170,1:131169665-131169832,1:131192503-131192602,1:131149298-131149406,1:131195865-131195952,1:131165099-131165170,1:131199224-131199340,1:131189094-131189172,1:131151446-131151658,1:1…	-	-4.06082	-4.06082	-4.06082	-0.761612	-5.71042	-5.71042
ENSMMUG00000002622	TTC24	ENSMMUT00000003733	protein_coding	1:131211767-131211877,1:131209721-131209833,1:131207749-131208454,1:131212588-131212684,1:131211890-131211924,1:131211527-131211624,1:131210158-131210238,1:131209427-131209555,1:131208615-131208818,1:131213106-131213187	+	-4.30651	-4.30651	-4.30651	-5.46472	-1.99008	-5.46472
ENSMMUG00000002623	NAXE	ENSMMUT00000003734,ENSMMUT00000065930	protein_coding	1:131220783-131220787,1:131219715-131219828,1:131219523-131219633,1:131218926-131219144,1:131221040-131221242,1:131220559-131220706,1:131219259-131219367,1:131218963-131219144	+	8.32366	-0.771177	5.57124	4.90072	5.20476	3.01824
ENSMMUG00000002624	GPATCH4	ENSMMUT00000003744,ENSMMUT00000064149,ENSMMUT00000003741	protein_coding	1:131222421-131223009,1:131218926-131223009,1:131223550-131223641,1:131226436-131226572,1:131226436-131226498,1:131225302-131225400,1:131228866-131229468,1:131225703-131225795,1:131225511-131225597,1:131225897-131225970,1:131223247-131223297,1:131228866-131228896,1:131226436-131226514,1:131222374-131222400	-	-0.0162485	7.15616	7.05506	4.61778	5.43224	4.14496
ENSMMUG00000002295	CRABP2	ENSMMUT00000003252	protein_coding	1:131329869-131330047,1:131333878-131334098,1:131328625-131329059,1:131329534-131329650	-	-6.31123	-6.31123	4.37083	-3.46	-1.33164	-3.46
ENSMMUG00000000037	ISG20L2	ENSMMUT00000000053	protein_coding	1:131350862-131352403,1:131353114-131353314,1:131357236-131357322,1:131355726-131356631	-	0.209959	7.54596	1.10574	2.9451	3.72639	2.19017
ENSMMUG00000000038	RRNAD1	ENSMMUT00000070318,ENSMMUT00000045651,ENSMMUT00000045650,ENSMMUT00000000054	protein_coding	1:131357436-131358036,1:131365530-131365682,1:131365530-131365848,1:131362835-131363319,1:131361795-131361857,1:131362835-131363296,1:131361090-131361282,1:131357926-131358036,1:131357292-131358036,1:131362201-131362344,1:131360800-131360924,1:131361090-131361263,1:131364615-131364799	+	-1.56929	7.96834	-1.56929	2.10566	1.36101	1.36309
ENSMMUG00000000039	MRPL24	ENSMMUT00000000055	protein_coding	1:131370205-131370463,1:131367232-131367327,1:131366920-131367023,1:131366193-131366430,1:131366533-131366663,1:131367411-131367654	-	-3.95227	6.30895	-3.95227	1.26297	2.96039	-5.81896
ENSMMUG00000040660	HDGF	ENSMMUT00000055020,ENSMMUT00000064776,ENSMMUT00000078535	protein_coding	1:131372842-131373072,1:131372846-131373072,1:131374199-131374337,1:131381458-131381729,1:131381321-131381332,1:131374488-131374564,1:131381267-131381299,1:131371300-131372649,1:131373354-131373539,1:131380566-131380966	-	4.76081	9.008	8.19693	7.04212	8.10788	6.81575
ENSMMUG00000010918	PRCC	ENSMMUT00000015279,ENSMMUT00000015280	protein_coding	1:131439636-131440039,1:131432642-131432737,1:131407795-131408262,1:131435891-131436145,1:131422412-131422459,1:131438512-131438577,1:131407505-131408262,1:131426732-131427298,1:131435891-131436034	+	-4.89334	1.3602	4.26227	2.55536	3.05166	-4.87789
ENSMMUG00000010917	SH2D2A	ENSMMUT00000063539,ENSMMUT00000015277	protein_coding	1:131456310-131456343,1:131454674-131454858,1:131453488-131453656,1:131455640-131455759,1:131446498-131446668,1:131448971-131449117,1:131448513-131448800,1:131455640-131455728,1:131453845-131453934,1:131445569-131445897,1:131453845-131453964,1:131446501-131446668	-	-1.30224	2.29663	3.37809	7.46546	1.83701	-4.92999
ENSMMUG00000012424	NTRK1	ENSMMUT00000017418,ENSMMUT00000017422,ENSMMUT00000017421	protein_coding	1:131516171-131516317,1:131522115-131522300,1:131482247-131482359,1:131515226-131515281,1:131515038-131515055,1:131509101-131509243,1:131505072-131505143,1:131516751-131516890,1:131515561-131515663,1:131519797-131520037,1:131504698-131504772,1:131520657-131520815,1:131507145-131507213,1:131514310-131514636,1:131517078-131517250,1:131508700-131508845,1:131501290-131501501,1:131512298-131512430,1:1…	+	5.61161	-6.16871	3.32081	7.84041	-1.47417	-3.60253
ENSMMUG00000042886	ETV3	ENSMMUT00000076628	protein_coding	1:131760588-131765677,1:131773457-131773572,1:131774800-131775037,1:131775638-131775696,1:131777678-131777888	-	-2.37863	6.23214	8.1386	3.45786	3.67464	4.8596
ENSMMUG00000008974	FCRL5	ENSMMUT00000012540	protein_coding	1:132167633-132167664,1:132172282-132172398,1:132170530-132170612,1:132179770-132180048,1:132170259-132170327,1:132196226-132196477,1:132202307-132202767,1:132171576-132171603,1:132187063-132187341,1:132195661-132195945,1:132162950-132167555,1:132199454-132199474,1:132190499-132190777,1:132172867-132173142,1:132176441-132176719,1:132194257-132194535,1:132197990-132198244	-	1.84682	8.68565	7.54642	5.88745	8.26664	3.9248
ENSMMUG00000046969	FCRL3	ENSMMUT00000055639,ENSMMUT00000063558	protein_coding	1:132348729-132348749,1:132326650-132326706,1:132349451-132349622,1:132347432-132347677,1:132328875-132328906,1:132344370-132344648,1:132328669-132328788,1:132345079-132345366,1:132326321-132328788,1:132339134-132339412,1:132349496-132349526,1:132338674-132338796,1:132346180-132346464,1:132330844-132330962,1:132346701-132346964,1:132331829-132331856,1:132330565-132330633	-	-0.117017	6.03355	6.21126	7.45612	6.8547	-2.18302
ENSMMUG00000019830	FCRL2	ENSMMUT00000027868,ENSMMUT00000027870	protein_coding	1:132399914-132399979,1:132426839-132426873,1:132420147-132420424,1:132398085-132398123,1:132419605-132419889,1:132400236-132400333,1:132400229-132400333,1:132418243-132418530,1:132417191-132417337,1:132417060-132417140,1:132416681-132416800,1:132398220-132398248	-	-1.17545	8.43097	7.6181	6.96642	8.44103	-0.533827
ENSMMUG00000019833	FCRL1	ENSMMUT00000027872,ENSMMUT00000027873	protein_coding	1:132447695-132447756,1:132449477-132449504,1:132446037-132446108,1:132451333-132451611,1:132450879-132450995,1:132469707-132470163,1:132453265-132453531,1:132469707-132469737,1:132446099-132446108,1:132447032-132447063,1:132451795-132452082,1:132456525-132456545,1:132447804-132447875,1:132448097-132448179	-	-4.95188	5.58739	4.1506	2.8962	4.27682	-2.38692
ENSMMUG00000038383	NA	ENSMMUT00000077904	lincRNA	1:132782840-132783591,1:132781349-132782376	-	-1.01382	-4.55283	-4.55283	-2.97487	-5.21841	-1.9262
ENSMMUG00000020155	NA	ENSMMUT00000028360	protein_coding	1:132827903-132828242,1:132825932-132826050,1:132826357-132827243,1:132827268-132827871	-	-4.19525	4.22481	5.07083	4.48656	3.75737	-3.14354
ENSMMUG00000018454	MNDA	ENSMMUT00000025943	protein_coding	1:133566003-133566191,1:133567465-133568595,1:133560456-133560740,1:133562262-133562429,1:133561594-133561730,1:133563887-133564303	+	-4.09124	2.43908	6.88478	4.00444	-3.55164	4.77982
ENSMMUG00000004488	PYHIN1	ENSMMUT00000006360,ENSMMUT00000006358,ENSMMUT00000074857	protein_coding	1:133686978-133687228,1:133686978-133687004,1:133649189-133649327,1:133683915-133684039,1:133658785-133659207,1:133655889-133656056,1:133661689-133661856,1:133655199-133655344,1:133653668-133653952,1:133653688-133653952,1:133656211-133656369,1:133660609-133660797	+	-2.26613	3.37271	4.81777	2.34581	5.11219	-1.53366
ENSMMUG00000004490	IFI16	ENSMMUT00000045587,ENSMMUT00000006361,ENSMMUT00000006363,ENSMMUT00000045590,ENSMMUT00000006362	protein_coding	1:133718796-133719032,1:133758002-133758421,1:133760151-133760342,1:133822186-133822197,1:133729401-133729604,1:133758949-133758967,1:133755750-133755917,1:133761437-133761517,1:133723864-133724148,1:133758017-133758421,1:133760191-133760342,1:133727306-133727728,1:133725067-133725182,1:133729401-133729589,1:133742309-133742476,1:133723884-133724148,1:133725733-133725900	+	7.58565	8.53084	7.83693	7.93425	9.18044	6.83873
ENSMMUG00000004492	AIM2	ENSMMUT00000006364,ENSMMUT00000006366	protein_coding	1:133775587-133775720,1:133769127-133769361,1:133772919-133773338,1:133783561-133783824,1:133769298-133769347,1:133770130-133770318,1:133780232-133780493,1:133770114-133770318,1:133780232-133780513	-	7.90601	8.03503	8.13084	8.42887	7.1615	8.4815
ENSMMUG00000001297	CADM3	ENSMMUT00000001838	protein_coding	1:133905869-133905994,1:133903006-133903175,1:133877030-133877349,1:133906897-133908830,1:133898386-133898538,1:133895580-133895681,1:133902483-133902573,1:133899550-133899687,1:133899986-133900156,1:133897746-133897886	+	-1.58172	-5.12072	-5.12072	-4.65051	-2.52215	-4.65051
ENSMMUG00000001300	ACKR1	ENSMMUT00000001841	protein_coding	1:133911464-133912994,1:133909861-133910985	+	-3.53581	-3.53581	-3.53581	-6.23542	1.86339	-6.23542
ENSMMUG00000013428	FCER1A	ENSMMUT00000018836	protein_coding	1:134012988-134013148,1:134017881-134018568,1:134016113-134016370,1:134014372-134014626,1:134013287-134013307	+	-3.37665	-3.37665	-3.37665	2.6592	-6.39458	-6.39458
ENSMMUG00000018444	DUSP23	ENSMMUT00000025930	protein_coding	1:134508869-134509259,1:134507789-134508057,1:134507570-134507683	+	-3.7852	5.31701	-3.7852	2.95166	0.78097	-5.98603
ENSMMUG00000011335	FCRL6	ENSMMUT00000015876,ENSMMUT00000015875,ENSMMUT00000053418,ENSMMUT00000015873	protein_coding	1:134537882-134538007,1:134527842-134527857,1:134529817-134529847,1:134541030-134541095,1:134535969-134536235,1:134537192-134537212,1:134529812-134529847,1:134536988-134537036,1:134543006-134543037,1:134534376-134534396,1:134536752-134536851,1:134541799-134541870,1:134543119-134543160,1:134536752-134537036,1:134543114-134543160,1:134537192-134537473	+	-4.15091	-4.15091	-4.15091	-5.62033	-1.21207	-5.62033
ENSMMUG00000011342	CFAP45	ENSMMUT00000015884,ENSMMUT00000015883,ENSMMUT00000074586,ENSMMUT00000071613	protein_coding	1:134620968-134621067,1:134599452-134599654,1:134614314-134614492,1:134604831-134604944,1:134599576-134599654,1:134612213-134612342,1:134597982-134599654,1:134600034-134600258,1:134604037-134604230,1:134620968-134621093,1:134608014-134608160,1:134615645-134615815,1:134615079-134615273,1:134618252-134618394,1:134627649-134627720,1:134621108-134621139,1:134616707-134616717,1:134627649-134627756,1:1…	-	-4.58102	-4.58102	1.87242	3.09079	-5.19021	-5.19021
ENSMMUG00000040609	TAGLN2	ENSMMUT00000064305,ENSMMUT00000006645,ENSMMUT00000059163	protein_coding	1:134649174-134649281,1:134651342-134651382,1:134643249-134646897,1:134648288-134648507,1:134647230-134647332,1:134647617-134647791,1:134648288-134648484,1:134651095-134651231,1:134646756-134646897	-	9.99878	8.83795	9.78078	10.1879	9.23677	9.19282
ENSMMUG00000004707	SLAMF9	ENSMMUT00000006648,ENSMMUT00000045570,ENSMMUT00000073999	protein_coding	1:134682087-134682386,1:134682859-134682908,1:134680054-134680646,1:134680441-134680646,1:134682403-134682425,1:134682863-134683064,1:134682087-134682425,1:134681045-134681317	-	-6.53	-6.53	3.33629	-3.24124	-3.24124	-3.24124
ENSMMUG00000047089	PIGM	ENSMMUT00000053931	protein_coding	1:134759307-134760655,1:134765302-134770072	-	-3.61901	0.579696	-4.80033	-2.61322	-2.61322	-2.61322
ENSMMUG00000031542	IGSF8	ENSMMUT00000045566	protein_coding	1:134827693-134828106,1:134828336-134828743,1:134829123-134829584,1:134833799-134833889,1:134830275-134830652,1:134827220-134827350	-	-4.39342	-4.39342	-4.39342	-5.37781	-2.42465	-5.37781
ENSMMUG00000017833	ATP1A2	ENSMMUT00000025068,ENSMMUT00000045557,ENSMMUT00000025064,ENSMMUT00000076532,ENSMMUT00000025062	protein_coding	1:134859259-134859372,1:134857802-134857819,1:134871032-134871200,1:134908108-134908244,1:134863978-134864176,1:134906115-134906287,1:134875470-134875565,1:134875217-134875318,1:134865736-134865911,1:134871845-134871968,1:134886288-134886926,1:134921366-134921394,1:134920971-134921062,1:134862875-134863143,1:134889789-134889992,1:134890810-134890923,1:134858528-134858731,1:134864306-134864415,1:1…	+	-3.0023	-1.11901	-0.644613	-3.68638	-3.81578	2.73624
ENSMMUG00000017838	NA	ENSMMUT00000025070	protein_coding	1:134947703-134949654,1:134945562-134945600,1:134945828-134946001,1:134947391-134947546	+	3.80362	8.79515	8.66348	7.36992	7.32161	6.57072
ENSMMUG00000017841	NA	ENSMMUT00000070853,ENSMMUT00000075315,ENSMMUT00000030747,ENSMMUT00000058385,ENSMMUT00000025072,ENSMMUT00000062184,ENSMMUT00000030746,ENSMMUT00000058093	protein_coding	1:134959000-134959125,1:135012628-135012833,1:135012657-135012833,1:135018238-135018343,1:134959018-134959125,1:134995275-134996096,1:134972507-134972647,1:134952592-134952708,1:135017318-135017327,1:134956909-134957039,1:135009382-135012218,1:135012135-135012218,1:135012388-135012432,1:135016988-135016990,1:134953119-134953238,1:134977804-134977852,1:134973594-134973997,1:134974921-134974973,1:1…	-	8.6233	6.1607	5.8932	6.05997	7.31755	7.29968
ENSMMUG00000021854	COPA	ENSMMUT00000045553,ENSMMUT00000076914,ENSMMUT00000057634,ENSMMUT00000030749	protein_coding	1:135039917-135039990,1:135026331-135026467,1:135043905-135043987,1:135025180-135025341,1:135040060-135040097,1:135029497-135029620,1:135036271-135036409,1:135073948-135073987,1:135032584-135032730,1:135054055-135054154,1:135029822-135029910,1:135025858-135026033,1:135028234-135028356,1:135027194-135027271,1:135028531-135028620,1:135044507-135044642,1:135024329-135024523,1:135066262-135066342,1:1…	-	-4.25441	3.74824	-4.25441	2.79842	-2.04218	-5.51682
ENSMMUG00000021856	NCSTN	ENSMMUT00000045547,ENSMMUT00000045548,ENSMMUT00000030761,ENSMMUT00000030756	protein_coding	1:135082088-135082102,1:135075548-135075652,1:135080407-135080528,1:135084034-135084111,1:135082564-135082673,1:135087784-135087938,1:135084983-135085155,1:135079856-135079979,1:135089595-135093236,1:135083761-135083865,1:135086844-135086946,1:135089595-135089717,1:135082922-135083074,1:135087051-135087146,1:135087448-135087535,1:135074531-135074629,1:135074214-135074298,1:135075416-135075440,1:1…	+	1.79794	7.06862	-2.67763	2.90189	2.28431	1.00274
ENSMMUG00000020295	VANGL2	ENSMMUT00000028546	protein_coding	1:135146174-135146434,1:135154733-135154964,1:135146586-135146706,1:135151600-135151735,1:135150963-135151099,1:135149545-135150152,1:135155809-135160037	+	-4.19249	-4.19249	-4.19249	-5.57874	-1.42	-5.57874
ENSMMUG00000015601	SLAMF6	ENSMMUT00000045544	protein_coding	1:135224316-135224363,1:135228647-135228910,1:135224713-135224784,1:135228100-135228210,1:135261410-135261458,1:135226613-135226695,1:135227723-135227761	-	-0.732643	-4.27165	-4.27165	-5.49959	1.72323	-5.49959
ENSMMUG00000015470	CD84	ENSMMUT00000021697,ENSMMUT00000021695,ENSMMUT00000059582,ENSMMUT00000021696	protein_coding	1:135318106-135318357,1:135317574-135317711,1:135315166-135315263,1:135312494-135312559,1:135314149-135314211,1:135336292-135336633,1:135316926-135316958,1:135317592-135317711,1:135349711-135350030,1:135349711-135349756,1:135314153-135314211	-	-1.70265	-1.70265	-1.70265	0.869107	2.09151	-8.06858
ENSMMUG00000015809	SLAMF1	ENSMMUT00000022208,ENSMMUT00000022203,ENSMMUT00000060302	protein_coding	1:135401760-135401833,1:135429125-135429200,1:135406398-135406491,1:135393029-135393079,1:135392555-135392615,1:135406402-135406491,1:135393046-135393079,1:135419537-135419875,1:135405817-135405868,1:135417289-135417573,1:135394800-135394892,1:135419566-135419875	-	7.72711	6.49096	-1.44385	2.12673	5.05148	5.59601
ENSMMUG00000015812	CD48	ENSMMUT00000022209,ENSMMUT00000072384	protein_coding	1:135463718-135463975,1:135477310-135477391,1:135481853-135481939,1:135477310-135477436,1:135467331-135467673,1:135467248-135467269,1:135467371-135467673,1:135461582-135461661	-	0.763748	6.75801	6.47863	5.48625	4.59604	3.91809
ENSMMUG00000031532	NA	ENSMMUT00000006972	protein_coding	1:135491036-135491353	+	7.08183	5.70166	3.15557	3.48756	6.04401	6.40749
ENSMMUG00000017327	SLAMF7	ENSMMUT00000055255,ENSMMUT00000024359,ENSMMUT00000063898,ENSMMUT00000059955,ENSMMUT00000024363,ENSMMUT00000024360,ENSMMUT00000074952	protein_coding	1:135511554-135511616,1:135509967-135510070,1:135512500-135512524,1:135508423-135508728,1:135508910-135509029,1:135506797-135507117,1:135511554-135511623,1:135508423-135508695,1:135512466-135512537,1:135498423-135498477,1:135508423-135508774,1:135498213-135498477	+	8.41559	4.91744	5.87268	5.90889	5.22697	8.06986
ENSMMUG00000017332	LY9	ENSMMUT00000024364,ENSMMUT00000024366,ENSMMUT00000045539,ENSMMUT00000024365	protein_coding	1:135568801-135569070,1:135553872-135553902,1:135572517-135572982,1:135566751-135566957,1:135572639-135572982,1:135569924-135569936,1:135551708-135552037,1:135566751-135566953,1:135566592-135566709,1:135565820-135566084,1:135551708-135552051,1:135572508-135572982,1:135553771-135553846,1:135548127-135548250,1:135576958-135577026,1:135573369-135573440	+	-4.30651	-4.30651	-4.30651	-5.46472	-1.99008	-5.46472
ENSMMUG00000013391	ITLN1	ENSMMUT00000018784	protein_coding	1:135629938-135630041,1:135635610-135635673,1:135634168-135634266,1:135635851-135636007,1:135626765-135627121,1:135631215-135631335,1:135631970-135632128,1:135632765-135633012	-	-4.41246	0.755828	-4.41246	-5.35878	2.64846	-5.35878
ENSMMUG00000002001	TSTD1	ENSMMUT00000002838,ENSMMUT00000062731	protein_coding	1:135767572-135767623,1:135767710-135767872,1:135768675-135768684,1:135768346-135768489,1:135767428-135767623,1:135768346-135768478	-	-6.20644	1.71852	-6.20644	-3.56479	-3.56479	-3.56479
ENSMMUG00000002003	USF1	ENSMMUT00000002839,ENSMMUT00000070708	protein_coding	1:135769045-135769810,1:135772139-135772240,1:135770001-135770129,1:135770375-135770469,1:135771774-135771969,1:135773292-135773299,1:135772857-135772906,1:135774934-135775516,1:135771447-135771534,1:135772579-135772694,1:135773292-135773383,1:135772132-135772240,1:135770612-135770670,1:135769721-135769810	-	-3.89807	-3.89807	-3.89807	0.0520984	-5.87316	-5.87316
ENSMMUG00000002005	ARHGAP30	ENSMMUT00000045527,ENSMMUT00000070989,ENSMMUT00000002841	protein_coding	1:135783594-135783721,1:135786556-135786700,1:135784675-135784782,1:135783869-135783870,1:135779000-135779335,1:135781952-135782074,1:135789658-135789760,1:135781719-135781768,1:135784933-135785015,1:135781803-135781932,1:135782775-135782878,1:135777716-135779335,1:135777716-135778360,1:135782621-135782698,1:135798762-135798858,1:135782961-135783132,1:135779425-135779732	-	8.6014	6.64177	5.72633	7.249	7.04134	6.67917
ENSMMUG00000002007	KLHDC9	ENSMMUT00000002843	protein_coding	1:135829720-135829886,1:135828206-135828746,1:135829044-135829165,1:135829258-135829456	+	-5.69825	2.6522	-5.69825	-4.07298	-0.598338	-4.07298
ENSMMUG00000043756	PFDN2	ENSMMUT00000072928	protein_coding	1:135831705-135831828,1:135831944-135832032,1:135828224-135830520,1:135848164-135848293	-	7.4511	7.48656	5.82057	6.44796	7.16019	7.15008
ENSMMUG00000002009	NIT1	ENSMMUT00000002845,ENSMMUT00000045523,ENSMMUT00000045522	protein_coding	1:135848389-135848390,1:135850715-135850981,1:135850322-135850447,1:135848995-135849090,1:135849346-135849600,1:135849721-135849824,1:135848823-135848830,1:135848304-135848390,1:135850034-135850167,1:135854055-135854069	+	-5.92458	-5.92458	0.309205	-3.84665	-3.84665	-3.84665
ENSMMUG00000002010	DEDD	ENSMMUT00000002847,ENSMMUT00000002848	protein_coding	1:135853293-135853439,1:135854052-135854440,1:135853185-135853221,1:135853753-135853860,1:135853252-135853439,1:135848304-135852735,1:135854052-135854376,1:135852359-135852735,1:135860776-135860808	-	-2.29633	8.22721	1.4453	3.14843	2.38363	1.84413
ENSMMUG00000022632	UFC1	ENSMMUT00000031848	protein_coding	1:135883096-135883186,1:135882277-135882340,1:135881973-135882040,1:135878766-135879198,1:135883387-135883826,1:135882593-135882669	+	1.53599	8.19161	6.72291	5.63041	5.42964	5.39045
ENSMMUG00000022631	USP21	ENSMMUT00000031847,ENSMMUT00000031846,ENSMMUT00000045520	protein_coding	1:135887581-135887692,1:135889501-135889572,1:135889999-135890113,1:135889805-135889912,1:135883911-135884648,1:135887236-135887356,1:135889501-135889579,1:135889125-135889211,1:135887885-135888040,1:135888839-135888942,1:135885590-135886210,1:135890326-135890416,1:135887004-135887063,1:135884704-135885476,1:135890326-135890686,1:135889798-135889912,1:135885611-135886264,1:135889501-135889912,1:1…	+	4.9128	-0.771117	-6.54678	4.04381	-3.22445	-3.22445
ENSMMUG00000022630	PPOX	ENSMMUT00000045516,ENSMMUT00000045514,ENSMMUT00000045515,ENSMMUT00000062465,ENSMMUT00000031845	protein_coding	1:135895982-135896124,1:135895358-135895468,1:135894861-135894979,1:135890795-135891631,1:135902202-135902378,1:135893948-135894138,1:135891800-135891894,1:135895358-135895416,1:135895568-135895717,1:135892335-135892450,1:135895984-135896124,1:135892944-135893076,1:135893385-135893529,1:135894615-135894675,1:135892062-135892196,1:135895855-135895897,1:135895982-135896167,1:135891808-135891894,1:1…	+	-1.45514	-1.45514	-1.45514	0.816618	-4.84145	-0.340593
ENSMMUG00000022629	B4GALT3	ENSMMUT00000045511	protein_coding	1:135897174-135897278,1:135902716-135902815,1:135899161-135899351,1:135901730-135901875,1:135896763-135897036,1:135898907-135899029,1:135900283-135900518,1:135901097-135901363	-	-3.50545	-3.50545	-3.50545	2.01522	-6.26578	-6.26578
ENSMMUG00000042155	ADAMTS4	ENSMMUT00000063238	protein_coding	1:135920849-135921135,1:135920554-135920740,1:135923080-135923212,1:135924919-135928499,1:135922382-135922552,1:135914125-135918482,1:135918982-135919157,1:135920131-135920306,1:135923466-135923789	-	8.66112	-0.737037	4.61717	3.26323	3.3133	5.96472
ENSMMUG00000004520	NDUFS2	ENSMMUT00000025476	protein_coding	1:135938427-135938546,1:135938140-135938225,1:135937665-135937739,1:135937002-135937122,1:135937919-135937996,1:135941729-135941786,1:135942019-135942931,1:135941241-135941336,1:135933647-135933837,1:135929059-135929393,1:135940185-135940314,1:135930351-135930457,1:135941514-135941597,1:135937292-135937404	+	7.98741	8.09084	7.39552	8.09256	8.30796	7.07324
ENSMMUG00000004512	FCER1G	ENSMMUT00000006395	protein_coding	1:135945739-135945774,1:135946183-135946203,1:135945482-135945573,1:135942883-135942931,1:135947857-135947997	+	-4.1692	-4.1692	-4.1692	-1.30354	-5.60203	-5.60203
ENSMMUG00000001216	MPZ	ENSMMUT00000001727	protein_coding	1:136035188-136036934,1:136037664-136037877,1:136040762-136040884,1:136037065-136037125,1:136037286-136037421,1:136038212-136038378	-	-4.96977	-4.96977	5.6904	5.35379	-4.80146	-4.80146
ENSMMUG00000042799	NA	ENSMMUT00000064628	protein_coding	1:136128180-136128383,1:136126995-136127036	+	-3.69239	-3.69239	-3.69239	1.08053	-6.07885	-6.07885
ENSMMUG00000003775	FCGR2B	ENSMMUT00000054970,ENSMMUT00000005346,ENSMMUT00000045484,ENSMMUT00000005344,ENSMMUT00000005343,ENSMMUT00000005345,ENSMMUT00000071919	protein_coding	1:136382067-136382178,1:136290470-136290727,1:136302580-136302750,1:136393107-136393236,1:136289151-136289376,1:136290129-136290149,1:136394412-136394468,1:136298536-136298573,1:136396618-136398327,1:136296471-136296538,1:136294529-136294783,1:136289292-136289376,1:136295551-136295673,1:136393107-136393229,1:136396618-136396695,1:136390507-136390764,1:136297205-136297224,1:136393698-136393818,1:1…	+	-3.09156	5.74814	7.52378	3.77726	3.16305	3.24004
ENSMMUG00000016206	FCGR3	ENSMMUT00000059721,ENSMMUT00000022769,ENSMMUT00000075131	protein_coding	1:136330228-136330352,1:136330165-136330352,1:136337856-136338161,1:136335744-136336001,1:136337033-136337180,1:136336343-136336363,1:136332147-136332404,1:136337033-136337116,1:136326592-136330352,1:136336343-136336352	-	-2.29271	-0.409414	-2.29271	2.56882	-7.47853	-0.0851238
ENSMMUG00000004042	FCRLA	ENSMMUT00000005731,ENSMMUT00000005728,ENSMMUT00000045476,ENSMMUT00000005730,ENSMMUT00000005732,ENSMMUT00000005729,ENSMMUT00000045475	protein_coding	1:136439853-136440119,1:136441726-136442018,1:136440578-136440862,1:136439405-136439557,1:136435535-136435668,1:136439124-136439141,1:136441726-136443164,1:136435590-136435668,1:136435539-136435668	+	4.39734	6.86544	5.46413	7.32385	9.05582	0.347246
ENSMMUG00000004049	ATF6	ENSMMUT00000005748	protein_coding	1:136637505-136637572,1:136527591-136527794,1:136518946-136519052,1:136690327-136690411,1:136512964-136513040,1:136538125-136538345,1:136581286-136581385,1:136708523-136710114,1:136516910-136516997,1:136579864-136579977,1:136526608-136526737,1:136553845-136554030,1:136640476-136640590,1:136555287-136555378,1:136574731-136574862,1:136499860-136500033	+	0.00991199	6.74183	5.60815	5.74617	6.5765	0.0372147
ENSMMUG00000004789	NOS1AP	ENSMMUT00000061347,ENSMMUT00000006768,ENSMMUT00000071774	protein_coding	1:137151359-137151367,1:137140982-137141148,1:137073709-137073757,1:136852081-136852556,1:137117924-137118032,1:137074286-137074413,1:137151467-137151632,1:137153142-137156113,1:137153142-137153557,1:137142798-137142974,1:137151395-137151632,1:136936658-136936729,1:137074321-137074413,1:137088292-137088350,1:137128698-137128839	+	-4.00872	-4.00872	-4.00872	-0.501149	-5.76251	-5.76251
ENSMMUG00000008511	SH2D1B	ENSMMUT00000011897	protein_coding	1:137181967-137184619,1:137186227-137186391,1:137190092-137190155,1:137200168-137200337,1:137201262-137201304	-	-4.34158	-4.34158	5.41889	5.1626	-5.42965	-2.99721
ENSMMUG00000019513	UHMK1	ENSMMUT00000057833,ENSMMUT00000027409,ENSMMUT00000027410,ENSMMUT00000054519	protein_coding	1:137277126-137277419,1:137276439-137276478,1:137290792-137290868,1:137291017-137291115,1:137277127-137277419,1:137299380-137299526,1:137294778-137294866,1:137299380-137299625,1:137280892-137280986,1:137275218-137275485,1:137299380-137301888,1:137274416-137275485,1:137278071-137278262,1:137299380-137299390	+	-0.219491	9.91135	9.06598	6.7421	7.31711	4.69864
ENSMMUG00000019514	UAP1	ENSMMUT00000027412,ENSMMUT00000027411	protein_coding	1:137454702-137454782,1:137374599-137374787,1:137372862-137373002,1:137365488-137365603,1:137377009-137377059,1:137360984-137361188,1:137365746-137365787,1:137349871-137350150,1:137365488-137365660,1:137349822-137350150,1:137381752-137381818,1:137345559-137345717,1:137363600-137363775,1:137371662-137371855	+	-3.66906	-3.66906	5.71751	1.84938	2.63219	-6.10218
ENSMMUG00000009330	DDR2	ENSMMUT00000013038,ENSMMUT00000062682	protein_coding	1:137571577-137571787,1:137579818-137579967,1:137554779-137554926,1:137425723-137425842,1:137576924-137577115,1:137574737-137574864,1:137573292-137573515,1:137559393-137559576,1:137423895-137424268,1:137560607-137560850,1:137567275-137567337,1:137521531-137521639,1:137424010-137424268,1:137552701-137552803,1:137555279-137555384,1:137581352-137585643,1:137454702-137454865,1:137554246-137554477,1:1…	+	5.81724	-5.20739	3.39548	4.13536	-4.56385	4.43382
ENSMMUG00000009332	HSD17B7	ENSMMUT00000073771,ENSMMUT00000013042	protein_coding	1:137599605-137599719,1:137592450-137592455,1:137605281-137605385,1:137609719-137609841,1:137601645-137601839,1:137609719-137613761,1:137607238-137607336,1:137606107-137606163,1:137592585-137592706,1:137598334-137598426,1:137592483-137592706,1:137594546-137594749	+	5.81437	2.1355	4.09714	5.58211	6.02585	0.439054
ENSMMUG00000008642	NA	ENSMMUT00000012084	protein_coding	1:137715967-137716304,1:137709491-137714567	-	-5.92788	0.325672	-5.92788	-3.84336	-3.84336	-3.84336
ENSMMUG00000018525	PSEN2	ENSMMUT00000026046,ENSMMUT00000045407,ENSMMUT00000026047	protein_coding	1:137864067-137864145,1:137853672-137853775,1:137854395-137854537,1:137873493-137873591,1:137853798-137854537,1:137878293-137878411,1:137854698-137854891,1:137879698-137879853,1:137871547-137871614,1:137867138-137867352,1:137879698-137882162,1:137875274-137875375,1:137865325-137865485,1:137868984-137869125,1:137858795-137858983,1:137875277-137875375,1:137872275-137872495,1:137879698-137880395,1:1…	+	1.71679	6.05404	0.535471	2.57533	1.90427	3.8267
ENSMMUG00000008636	COQ8A	ENSMMUT00000012079	protein_coding	1:137959541-137960623,1:137957961-137958026,1:137956647-137956728,1:137950894-137950968,1:137957180-137957321,1:137939765-137939831,1:137957635-137957742,1:137916229-137916354,1:137935385-137935570,1:137958337-137958423,1:137956854-137956947,1:137955121-137955243,1:137955771-137955856,1:137955988-137956128,1:137939094-137939504	+	-2.04453	7.10627	-2.04453	1.12026	0.689426	1.20753
ENSMMUG00000008638	CDC42BPA	ENSMMUT00000045417,ENSMMUT00000012087,ENSMMUT00000011723,ENSMMUT00000045419,ENSMMUT00000012088,ENSMMUT00000012089	protein_coding	1:138054618-138054723,1:137997235-137997319,1:138039744-138039760,1:138007565-138007646,1:138106874-138106996,1:138028248-138028331,1:138061278-138061402,1:138073636-138073640,1:138097630-138097763,1:138007721-138007722,1:138005550-138005766,1:138004668-138004730,1:138160068-138160161,1:138090099-138090341,1:138188110-138188258,1:138255847-138255938,1:138039744-138039782,1:138014946-138015085,1:1…	-	1.15646	-2.38255	-2.38255	-7.38869	1.27546	2.50459
ENSMMUG00000001869	SNAP47	ENSMMUT00000045427,ENSMMUT00000002631	protein_coding	1:138767975-138768516,1:138790636-138790679,1:138786956-138787080,1:138768437-138768516,1:138756295-138756370,1:138779042-138779532,1:138800467-138801176,1:138786956-138787111	+	-3.5747	4.6646	7.98604	3.89593	1.15101	4.029
ENSMMUG00000008338	WNT9A	ENSMMUT00000011660,ENSMMUT00000059221	protein_coding	1:138945184-138945657,1:138947836-138948107,1:138942541-138945666,1:138971905-138971999,1:138948973-138949189,1:138948973-138949229,1:138947845-138948107	-	-3.79219	-3.79219	-3.79219	0.581502	-5.97904	-5.97904
ENSMMUG00000002791	C1H1orf35	ENSMMUT00000045432	protein_coding	1:139102102-139102187,1:139103142-139103275,1:139102655-139102700,1:139102332-139102404,1:139102490-139102572,1:139101364-139101498,1:139102911-139103061,1:139101163-139101283	-	7.28865	7.29318	5.06397	6.50834	7.59839	5.53907
ENSMMUG00000002790	MRPL55	ENSMMUT00000045433,ENSMMUT00000003959	protein_coding	1:139107949-139107964,1:139106741-139106899,1:139108189-139108271,1:139107992-139108038,1:139107646-139107847,1:139109094-139109297,1:139106660-139106899,1:139108683-139108958,1:139108189-139108214	-	0.0829555	3.4098	-3.45605	3.80176	2.55013	-6.31518
ENSMMUG00000023085	GUK1	ENSMMUT00000045440,ENSMMUT00000045435,ENSMMUT00000032480,ENSMMUT00000045439	protein_coding	1:139149552-139149637,1:139142147-139142207,1:139147216-139147257,1:139149993-139150034,1:139149846-139149964,1:139148024-139148120,1:139149846-139149936,1:139149846-139149878,1:139148803-139148881,1:139150662-139150694,1:139146701-139146812,1:139149552-139149720,1:139148797-139148881,1:139149415-139149465,1:139148588-139148726,1:139146699-139146812	+	-1.49796	-1.49796	-1.49796	0.2613	0.225879	-4.98106
ENSMMUG00000023086	GJC2	ENSMMUT00000032481	protein_coding	1:139150934-139151227,1:139158835-139160943	+	-3.05748	-3.05748	-3.05748	-0.153207	-2.3055	-6.71375
ENSMMUG00000023096	OBSCN	ENSMMUT00000023722,ENSMMUT00000076822,ENSMMUT00000023723,ENSMMUT00000032486,ENSMMUT00000032495	protein_coding	1:139278424-139278690,1:139215605-139215913,1:139336158-139336316,1:139321317-139322187,1:139323276-139323554,1:139315488-139315760,1:139292060-139292323,1:139279529-139279795,1:139364694-139364771,1:139282656-139282922,1:139371916-139372038,1:139333958-139334131,1:139220112-139220387,1:139374067-139374142,1:139365080-139365233,1:139286373-139286639,1:139335787-139335951,1:139257318-139257593,1:1…	+	-3.51729	-3.51729	-3.51729	1.95603	-6.25395	-6.25395
ENSMMUG00000042149	NA	ENSMMUT00000013320	protein_coding	1:139251561-139252058	-	-3.32456	7.44993	6.27645	4.08498	4.89254	1.42429
ENSMMUG00000005307	TRIM17	ENSMMUT00000007474	protein_coding	1:139416144-139416239,1:139416971-139417439,1:139411978-139412000,1:139418712-139419147,1:139409247-139411350,1:139411769-139411872,1:139413532-139413762	-	-5.29071	4.12156	-5.29071	0.0687346	-4.48052	-2.04808
ENSMMUG00000041308	HIST3H2A	ENSMMUT00000060853	protein_coding	1:139455230-139455622	-	-1.33136	-2.62623	-5.80694	-3.9643	-1.83594	-3.9643
ENSMMUG00000048590	RNF187	ENSMMUT00000065309	protein_coding	1:139505765-139505857,1:139507644-139509958,1:139506811-139507032,1:139504210-139504721	+	7.96967	7.86061	7.71378	7.35039	7.97818	8.2155
ENSMMUG00000021820	PARP1	ENSMMUT00000059627,ENSMMUT00000030705,ENSMMUT00000045402	protein_coding	1:139863330-139863449,1:139906079-139906231,1:139891109-139891351,1:139880646-139880860,1:139878352-139878368,1:139905203-139905301,1:139903680-139903808,1:139894099-139894294,1:139909117-139909231,1:139863133-139863449,1:139902968-139903090,1:139884827-139884943,1:139882507-139882606,1:139878988-139879103,1:139909577-139909658,1:139868920-139869085,1:139891995-139892127,1:139909577-139910422,1:1…	+	6.40198	10.1497	8.96339	8.82153	9.10278	7.59078
ENSMMUG00000005129	MIXL1	ENSMMUT00000007229	protein_coding	1:140057891-140059467,1:140060923-140061403	-	-0.525076	4.75011	-2.64296	0.747528	-0.362333	1.19688
ENSMMUG00000019058	ACBD3	ENSMMUT00000026776	protein_coding	1:140136292-140136466,1:140127749-140127889,1:140126700-140126841,1:140143986-140144270,1:140141758-140141944,1:140103720-140104005,1:140132550-140132708,1:140151267-140151478	+	9.34157	7.91477	8.56649	9.41297	8.65312	7.75674
ENSMMUG00000039173	NA	ENSMMUT00000074356	protein_coding	1:140134075-140134086,1:140134173-140134574	+	4.09674	3.23357	-1.59531	5.50741	4.66188	-4.4343
ENSMMUG00000031483	NA	ENSMMUT00000023047	protein_coding	1:140240578-140240705,1:140239161-140239226,1:140239243-140239408	-	-3.95023	6.47233	5.75427	4.37157	4.54849	-0.643701
ENSMMUG00000042699	SDE2	ENSMMUT00000058647	protein_coding	1:140313811-140313922,1:140321333-140325397,1:140318458-140318950,1:140311366-140311483,1:140315480-140315600,1:140307256-140307573,1:140314242-140314411	+	7.02125	6.17534	6.38255	5.78789	6.69801	7.09325
ENSMMUG00000005785	TMEM63A	ENSMMUT00000008116,ENSMMUT00000072057	protein_coding	1:140454561-140454676,1:140424221-140424410,1:140426011-140426196,1:140446564-140446670,1:140442573-140442710,1:140455019-140455081,1:140420733-140421279,1:140454561-140454697,1:140453497-140453664,1:140431538-140431604,1:140456367-140456540,1:140437301-140437371,1:140444210-140444363,1:140425997-140426196,1:140456367-140456534,1:140447972-140448034,1:140440700-140440780,1:140450149-140450311,1:1…	+	-5.0855	1.06259	-5.0855	0.263069	-4.68574	-4.68574
ENSMMUG00000005782	EPHX1	ENSMMUT00000008114,ENSMMUT00000000914	protein_coding	1:140477081-140477268,1:140458922-140459047,1:140464652-140464879,1:140457996-140458407,1:140463514-140463722,1:140492370-140492461,1:140473749-140473929,1:140496904-140497328,1:140458296-140458407,1:140461073-140461181,1:140458124-140458273,1:140477081-140477263,1:140464194-140464323	-	-2.56767	4.62282	4.53125	4.43187	5.81908	-3.66455
ENSMMUG00000000134	SRP9	ENSMMUT00000000189,ENSMMUT00000045368	protein_coding	1:140510916-140512134,1:140512280-140512339,1:140524166-140524237,1:140524166-140524376,1:140517611-140517679	-	-3.40202	7.02337	2.66424	4.03699	3.27502	-1.02643
ENSMMUG00000002227	ENAH	ENSMMUT00000003154,ENSMMUT00000003157,ENSMMUT00000078678,ENSMMUT00000003156,ENSMMUT00000077169	protein_coding	1:140794434-140794500,1:140735686-140735844,1:140747686-140747863,1:140789443-140789500,1:140794444-140794500,1:140797434-140797496,1:140651736-140651740,1:140772018-140772102,1:140801415-140801493,1:140767118-140767174,1:140787256-140787560,1:140804563-140804600,1:140735451-140735459,1:140771598-140771609,1:140785133-140785243,1:140801415-140801497,1:140782906-140783237,1:140782906-140783053,1:1…	+	-5.30846	-3.42517	5.87115	3.93469	-2.33441	-4.46277
ENSMMUG00000003472	LBR	ENSMMUT00000004915	protein_coding	1:140883391-140883587,1:140877559-140877737,1:140897481-140897561,1:140890471-140890574,1:140873558-140873684,1:140895376-140895544,1:140881841-140882030,1:140898748-140900707,1:140879335-140879535,1:140891461-140891586,1:140881504-140881587,1:140886250-140886304,1:140897655-140897777,1:140889281-140889472	+	5.23279	7.49474	7.25878	6.89158	7.52241	5.57233
ENSMMUG00000012227	WDR26	ENSMMUT00000045356,ENSMMUT00000054772,ENSMMUT00000017121	protein_coding	1:142029141-142029166,1:142000970-142001126,1:142020857-142020986,1:142014238-142014378,1:141987690-141987794,1:142025130-142025315,1:142020073-142020218,1:141985225-141985478,1:141984841-141985585,1:142018009-142018128,1:142007446-142007584,1:141985509-141985585,1:141999771-141999868,1:141984816-141985585,1:141987490-141987589,1:141994921-141995057,1:142020511-142020589,1:142025130-142025332,1:1…	+	-0.405841	6.01124	2.81354	3.31589	1.76768	3.33537
ENSMMUG00000009936	CNIH4	ENSMMUT00000013873,ENSMMUT00000013871,ENSMMUT00000062996,ENSMMUT00000063917,ENSMMUT00000075388	protein_coding	1:142047796-142047936,1:142043174-142043307,1:142053234-142053346,1:142063264-142063332,1:142040015-142040036,1:142063264-142063416,1:142043280-142043307,1:142059330-142059398,1:142047221-142047236	-	-0.384681	4.65699	-3.92369	3.33239	2.86379	-5.84755
ENSMMUG00000022510	NVL	ENSMMUT00000031667,ENSMMUT00000054443,ENSMMUT00000031669,ENSMMUT00000031671	protein_coding	1:142204741-142206979,1:142195469-142195545,1:142162769-142162868,1:142126146-142126280,1:142204741-142204785,1:142099105-142099161,1:142155765-142155884,1:142144804-142144908,1:142129312-142129413,1:142139916-142140165,1:142150126-142150188,1:142133378-142133495,1:142103087-142103160,1:142111683-142111735,1:142111822-142111921,1:142118224-142118281,1:142121717-142121797,1:142121763-142121989,1:1…	+	2.12736	9.8647	-2.34822	1.62059	4.59781	3.42544
ENSMMUG00000002400	DEGS1	ENSMMUT00000003410	protein_coding	1:142238754-142241543,1:142243519-142244261,1:142250399-142250615	-	1.25234	5.09701	5.27402	4.51167	4.90522	2.20647
ENSMMUG00000000676	FBXO28	ENSMMUT00000063713,ENSMMUT00000000972,ENSMMUT00000057982	protein_coding	1:142296151-142296162,1:142276859-142277054,1:142312037-142312306,1:142266276-142270952,1:142296373-142296511,1:142312037-142312347,1:142270929-142270952,1:142299985-142300094	-	-4.31215	5.50032	0.374512	3.13248	3.88928	-5.45908
ENSMMUG00000039975	NA	ENSMMUT00000068126	protein_coding	1:142350462-142350760,1:142350342-142350354	+	-3.37179	3.87227	-3.37179	1.99802	1.53011	-6.39944
ENSMMUG00000011149	NA	ENSMMUT00000015582	protein_coding	1:142398792-142399068,1:142399104-142399354	+	-7.17292	-1.02483	0.402791	-2.59832	-2.59832	-2.59832
ENSMMUG00000011146	TP53BP2	ENSMMUT00000015577,ENSMMUT00000015578	protein_coding	1:142460298-142460411,1:142467478-142467579,1:142494551-142494592,1:142470989-142471170,1:142476175-142476637,1:142478659-142479434,1:142453427-142453574,1:142470071-142470245,1:142463948-142464030,1:142474486-142474634,1:142482988-142483121,1:142494551-142495349,1:142486363-142486529,1:142463257-142463291,1:142427917-142428225,1:142472088-142472316,1:142482119-142482256,1:142491169-142491368,1:1…	+	1.28522	8.27667	8.11637	7.37611	6.00195	4.30021
ENSMMUG00000011142	CAPN2	ENSMMUT00000068641,ENSMMUT00000079059,ENSMMUT00000015571	protein_coding	1:142516255-142516266,1:142517977-142518146,1:142560202-142560572,1:142500642-142500665,1:142503454-142503570,1:142520479-142520639,1:142571683-142571685,1:142499657-142500665,1:142504835-142504913,1:142524316-142524399,1:142502258-142502305,1:142509425-142509482,1:142517968-142518146,1:142522453-142522538,1:142529029-142529147,1:142511371-142511436,1:142507187-142507251,1:142503138-142503196,1:1…	-	-1.31978	7.25073	-1.31978	0.783183	1.40708	2.4209
ENSMMUG00000041825	NA	ENSMMUT00000069883	protein_coding	1:142846187-142846486	-	-0.392518	5.78737	5.49018	3.47327	3.75505	3.65671
ENSMMUG00000000870	TLR5	ENSMMUT00000001241	protein_coding	1:143118504-143118669,1:143137259-143140886,1:143107629-143107714	+	-1.78643	-1.78643	-1.78643	0.963837	-7.9848	1.66166
ENSMMUG00000015026	BROX	ENSMMUT00000021067,ENSMMUT00000056766,ENSMMUT00000061565,ENSMMUT00000079082	protein_coding	1:143552631-143552731,1:143543247-143543319,1:143537192-143537342,1:143545013-143545108,1:143548178-143548274,1:143555525-143555924,1:143535850-143536009,1:143537666-143537747,1:143540137-143540226,1:143534816-143534902,1:143534875-143534902,1:143548496-143548602,1:143552631-143552747,1:143536999-143537023,1:143538549-143538634,1:143541845-143541950	-	-3.29051	5.68641	-3.29051	3.6507	1.93541	-6.48072
ENSMMUG00000015025	NA	ENSMMUT00000021064,ENSMMUT00000021063	protein_coding	1:143596985-143598969,1:143590753-143590875,1:143564323-143564392,1:143596985-143597081,1:143580457-143580563,1:143556153-143556262,1:143573727-143573781,1:143573307-143573360,1:143596723-143596840,1:143593542-143593664,1:143564306-143564392,1:143579838-143579901	+	-2.90437	6.66934	-0.546683	3.30717	2.56135	-2.65023
ENSMMUG00000001021	MIA3	ENSMMUT00000001453,ENSMMUT00000001454,ENSMMUT00000045326	protein_coding	1:143636997-143637142,1:143637923-143637950,1:143601393-143601956,1:143615728-143615850,1:143617936-143618046,1:143614538-143614593,1:143640045-143642856,1:143607202-143607339,1:143614357-143614447,1:143618451-143618539,1:143623157-143623304,1:143616812-143616883,1:143603373-143603523,1:143607508-143607608,1:143615514-143615625,1:143638382-143638446,1:143641719-143642856,1:143644942-143645028,1:1…	-	7.89565	5.92057	-5.29836	7.22492	5.76583	-4.47288
ENSMMUG00000007896	TAF1A	ENSMMUT00000063866,ENSMMUT00000011056	protein_coding	1:143707817-143707975,1:143689066-143689183,1:143706826-143706956,1:143714124-143714247,1:143718814-143718902,1:143710924-143710980,1:143697762-143697875,1:143699996-143700194,1:143713320-143713386,1:143693338-143693507,1:143715901-143716073	+	-5.02417	-5.02417	3.15467	-4.74707	2.60047	-4.74707
ENSMMUG00000031593	NA	ENSMMUT00000038943	protein_coding	1:143743680-143743799,1:143743365-143743646,1:143743836-143743916,1:143743956-143743994	-	-3.24166	3.40938	-0.883973	2.32905	0.192051	-3.23736
ENSMMUG00000004379	DUSP10	ENSMMUT00000006221,ENSMMUT00000006220	protein_coding	1:144521113-144521955,1:144557873-144558138,1:144554398-144554769,1:144520259-144520295,1:144518078-144518909,1:144521102-144521955	+	-5.68639	5.32267	4.27848	5.66989	2.32972	-4.08485
ENSMMUG00000023478	C1orf115	ENSMMUT00000033027	protein_coding	1:145632263-145634802,1:145640686-145641551	-	-1.80016	-1.80016	-1.80016	0.766521	-7.97107	1.80407
ENSMMUG00000007790	NA	ENSMMUT00000010910	protein_coding	1:146034921-146035129,1:146034700-146034706,1:146035502-146035552,1:146035185-146035484	+	-4.11404	-0.933339	-0.904439	-1.10793	0.813303	-5.65719
ENSMMUG00000007784	RAB3GAP2	ENSMMUT00000045297	protein_coding	1:146162727-146162806,1:146147959-146148060,1:146085936-146086157,1:146167875-146167957,1:146147571-146147646,1:146166773-146166989,1:146162934-146163023,1:146175511-146175724,1:146174341-146174468,1:146203960-146204049,1:146200123-146200197,1:146190625-146190798,1:146155793-146155891,1:146176089-146176186,1:146190901-146191007,1:146185675-146185780,1:146200506-146200724,1:146195664-146195734,1:1…	+	4.67699	3.83301	1.40204	7.04645	6.37246	-3.50688
ENSMMUG00000007783	IARS2	ENSMMUT00000010899	protein_coding	1:146220987-146221089,1:146209908-146210456,1:146256481-146256590,1:146217172-146217278,1:146256808-146256956,1:146232698-146232800,1:146223680-146223788,1:146244783-146244943,1:146251936-146252026,1:146248301-146248452,1:146215799-146215944,1:146218406-146218537,1:146214660-146214850,1:146258139-146258298,1:146231040-146231133,1:146256308-146256398,1:146279805-146279927,1:146253020-146253189,1:1…	-	-5.11197	4.90903	5.12361	5.1079	4.47204	-4.65926
ENSMMUG00000017396	BPNT1	ENSMMUT00000056751,ENSMMUT00000057409,ENSMMUT00000024464,ENSMMUT00000078490,ENSMMUT00000075904	protein_coding	1:146291780-146291907,1:146313445-146314748,1:146313445-146313491,1:146313445-146313593,1:146299151-146299255,1:146285095-146285294,1:146312639-146312744,1:146309446-146309643,1:146314560-146314565,1:146313445-146315192,1:146305311-146305402,1:146285159-146285160,1:146300257-146300364,1:146285178-146285284,1:146303254-146303302,1:146285130-146285330,1:146306574-146306618,1:146291788-146291907	+	-3.63235	6.07266	-3.63235	1.60209	3.34475	-6.13888
ENSMMUG00000008722	EPRS	ENSMMUT00000012189,ENSMMUT00000045292,ENSMMUT00000075821,ENSMMUT00000074543	protein_coding	1:146376825-146376937,1:146363091-146363175,1:146375903-146376110,1:146385264-146385623,1:146362134-146362170,1:146359713-146359884,1:146361955-146362158,1:146351836-146351930,1:146403336-146403364,1:146361955-146362188,1:146401923-146402024,1:146338063-146338147,1:146411011-146411089,1:146398553-146398604,1:146415610-146418103,1:146395160-146395422,1:146357759-146357951,1:146350060-146350199,1:1…	+	7.10411	7.21373	6.00343	7.73717	7.85147	4.73262
ENSMMUG00000031442	NA	ENSMMUT00000045289	protein_coding	1:146625885-146625941,1:146626732-146627202,1:146627226-146627522,1:146625569-146625784	+	7.64632	4.68621	-4.90269	2.50096	0.249238	4.67964
ENSMMUG00000007806	LYPLAL1	ENSMMUT00000010933,ENSMMUT00000075273	protein_coding	1:147233645-147233814,1:147253075-147253165,1:147253075-147253196,1:147216402-147216517,1:147215341-147215577,1:147233645-147233766,1:147247805-147247904,1:147247625-147247651	-	-6.32074	2.29002	-6.32074	-3.45049	-3.45049	-3.45049
ENSMMUG00000004071	TGFB2	ENSMMUT00000005778,ENSMMUT00000005779	protein_coding	1:148103925-148104008,1:148027396-148027554,1:148031322-148031475,1:148034922-148035054,1:148119519-148120595,1:148032987-148033164,1:148022860-148027554,1:148034688-148034798,1:148035561-148035578,1:148062776-148062939	-	2.615	-0.22094	-3.40164	1.85848	-6.36959	3.50353
ENSMMUG00000004070	RRP15	ENSMMUT00000005777	protein_coding	1:148163821-148164095,1:148135626-148135769,1:148179357-148179528,1:148161262-148161359,1:148158756-148158957	-	7.84658	5.96312	4.71901	5.43959	6.93099	6.15813
ENSMMUG00000014946	GPATCH2	ENSMMUT00000020958	protein_coding	1:148841283-148841999,1:148850924-148851106,1:148847662-148847723,1:148831142-148831197,1:149010458-149010546,1:149029146-149029366,1:148851592-148851671,1:148945236-148945303,1:148961773-148961812,1:148968370-148968440	+	-3.53256	6.20007	8.24543	3.38558	4.26085	3.26651
ENSMMUG00000014167	ESRRG	ENSMMUT00000019881,ENSMMUT00000019882,ENSMMUT00000055510	protein_coding	1:149788478-149789027,1:149737454-149743070,1:149950269-149950538,1:149814891-149815012,1:149905830-149906012,1:149962260-149962504,1:149814891-149820164,1:149788612-149789027,1:149902215-149902296,1:149902215-149902287,1:149758953-149759023	+	2.5734	-0.36276	-0.477859	1.22702	-0.749844	1.25561
ENSMMUG00000042580	NA	ENSMMUT00000071979	protein_coding	1:150250229-150250774	-	-4.13179	-4.13179	-4.13179	-5.63944	-5.63944	-1.11649
ENSMMUG00000022639	KCTD3	ENSMMUT00000031857	protein_coding	1:150856396-150856566,1:150887692-150887765,1:150889534-150889579,1:150885927-150885985,1:150885564-150885644,1:150883958-150884048,1:150848846-150848942,1:150858719-150858806,1:150852585-150852740,1:150865315-150865430,1:150842379-150842563,1:150858472-150858588,1:150876906-150877096,1:150889847-150889900,1:150842156-150842294,1:150884510-150884647,1:150840831-150841392,1:150895768-150895940	-	-3.23674	-3.23674	-3.23674	-6.5345	-6.5345	3.35878
ENSMMUG00000031435	NA	ENSMMUT00000029564	protein_coding	1:151808767-151809306	+	-6.00666	0.719592	-6.00666	-3.76458	-3.76458	-3.76458
ENSMMUG00000015634	CENPF	ENSMMUT00000054946,ENSMMUT00000021938	protein_coding	1:151856813-151856989,1:151889575-151889866,1:151855658-151855846,1:151876596-151876718,1:151878589-151878717,1:151849652-151849830,1:151865987-151869387,1:151860170-151860334,1:151903684-151903905,1:151844083-151845058,1:151851255-151851731,1:151896560-151896762,1:151880115-151880240,1:151855685-151855846,1:151895462-151895658,1:151888265-151888467,1:151871169-151871304,1:151891811-151891932,1:1…	-	-0.428769	9.32758	9.41789	7.04642	7.43521	3.83507
ENSMMUG00000015631	SMYD2	ENSMMUT00000045267,ENSMMUT00000021928	protein_coding	1:152185555-152185679,1:152170004-152170112,1:152230973-152231145,1:152173452-152173587,1:152186398-152186458,1:152174260-152174370,1:152179817-152179884,1:152172360-152172534,1:152172360-152172537,1:152167906-152167986,1:152230973-152231249,1:152157770-152157856,1:152173467-152173587,1:152198838-152198901,1:152189232-152189342,1:152176832-152176934	-	-3.54486	-3.54486	-3.54486	-6.22638	1.81819	-6.22638
ENSMMUG00000005210	RPS6KC1	ENSMMUT00000062873,ENSMMUT00000007336,ENSMMUT00000045263	protein_coding	1:153321374-153321506,1:153321374-153321582,1:153491819-153492090,1:153472433-153472468,1:153278156-153279105,1:153438531-153438646,1:153321619-153321656,1:153310222-153310311,1:153290066-153290161,1:153291227-153291309,1:153465928-153466048,1:153491819-153491923,1:153428992-153429085,1:153278995-153279105,1:153371437-153371529,1:153323073-153323120,1:153416245-153416607,1:153310583-153312178,1:1…	-	-2.18699	6.19868	-2.18699	2.97981	1.90617	-3.06129
ENSMMUG00000011735	ANGEL2	ENSMMUT00000076811,ENSMMUT00000071233,ENSMMUT00000016433	protein_coding	1:153533265-153533367,1:153526619-153526944,1:153533145-153533221,1:153545228-153548229,1:153545228-153545379,1:153533145-153533214,1:153540064-153540121,1:153531885-153532141,1:153534956-153535377,1:153543138-153543301,1:153539523-153539649,1:153524572-153524899,1:153524189-153524443,1:153526626-153526944	+	-3.15347	8.09127	0.0561382	4.06906	4.25044	-3.32556
ENSMMUG00000011732	FLVCR1	ENSMMUT00000016429	protein_coding	1:153648378-153648489,1:153673711-153674673,1:153653891-153653958,1:153641538-153642020,1:153649041-153649146,1:153659536-153659676,1:153642187-153642254,1:153651894-153651997,1:153649641-153649751,1:153668713-153668857	-	-3.59546	-3.59546	-3.59546	1.56519	-6.17578	-6.17578
ENSMMUG00000031430	TATDN3	ENSMMUT00000055559,ENSMMUT00000045261,ENSMMUT00000078255,ENSMMUT00000063673	protein_coding	1:153719499-153719642,1:153728305-153728417,1:153718009-153719642,1:153733236-153733248,1:153731543-153731652,1:153739161-153739234,1:153740610-153740642,1:153724614-153724691,1:153733186-153733248,1:153731321-153731376,1:153719632-153719642,1:153738544-153738628,1:153743505-153743570,1:153743505-153743659,1:153724614-153724694	-	-4.50135	2.71689	-4.50135	-5.26988	4.25395	-5.26988
ENSMMUG00000019287	NSL1	ENSMMUT00000059412,ENSMMUT00000068962,ENSMMUT00000027089,ENSMMUT00000057308	protein_coding	1:153785654-153785673,1:153797546-153797583,1:153784748-153784815,1:153785654-153787174,1:153748248-153748251,1:153743378-153743962,1:153754250-153754304,1:153763464-153763571,1:153748173-153748251,1:153751857-153751987,1:153754250-153754308,1:153784748-153784805,1:153743729-153743962	+	-3.05489	6.55898	6.45109	3.45769	2.89095	3.60653
ENSMMUG00000023368	NA	ENSMMUT00000032879	protein_coding	1:153748557-153748676,1:153748436-153748504	+	-5.89462	2.59185	-5.89462	-3.87661	-3.87661	-1.44417
ENSMMUG00000015056	BATF3	ENSMMUT00000021102	protein_coding	1:153825071-153825367,1:153839486-153840048,1:153828032-153828136	+	-1.56626	6.9202	-1.56626	0.676692	1.07461	2.03638
ENSMMUG00000012185	ATF3	ENSMMUT00000045256,ENSMMUT00000045259,ENSMMUT00000017063	protein_coding	1:153908476-153908719,1:153905531-153905638,1:153902993-153904412,1:153908476-153908593,1:153957899-153958050,1:153905450-153905515,1:153908681-153908719,1:153908480-153908723,1:153905531-153905634	-	8.23903	6.07094	5.40376	6.29009	5.81974	7.6039
ENSMMUG00000002142	NENF	ENSMMUT00000003026	protein_coding	1:154074077-154075742,1:154086933-154087216,1:154077086-154077189,1:154079595-154079655	-	-4.23298	4.11747	-4.23298	0.631176	0.558598	-5.53826
ENSMMUG00000002141	TMEM206	ENSMMUT00000003024,ENSMMUT00000075211,ENSMMUT00000071194	protein_coding	1:154111092-154111127,1:154132175-154132384,1:154143453-154143560,1:154114927-154114971,1:154111768-154111968,1:154153822-154154844,1:154153822-154153983,1:154133857-154134008,1:154110179-154111127,1:154115344-154115440,1:154138692-154138834,1:154141034-154141178	+	6.32571	5.20189	-4.95446	4.03019	4.92728	-2.38434
ENSMMUG00000019771	PPP2R5A	ENSMMUT00000063401,ENSMMUT00000027790	protein_coding	1:154161814-154161933,1:154187996-154188097,1:154192605-154192811,1:154161599-154161726,1:154173345-154173475,1:154169815-154169868,1:154231935-154232274,1:154157296-154158522,1:154170566-154170674,1:154162203-154162253,1:154171979-154172038,1:154192605-154192801,1:154160365-154160466,1:154158390-154158522,1:154177328-154177420	-	1.4165	8.33729	3.3248	4.53405	5.31101	3.23353
ENSMMUG00000010176	DTL	ENSMMUT00000014207,ENSMMUT00000014206	protein_coding	1:154490751-154490802,1:154424419-154424517,1:154457964-154458067,1:154459388-154459461,1:154454064-154454176,1:154478678-154478739,1:154424407-154424517,1:154448050-154448139,1:154426282-154427114,1:154461281-154461393,1:154478473-154478593,1:154463348-154463413,1:154481744-154481842,1:154457576-154457680,1:154483399-154483524,1:154445536-154445671,1:154490751-154491420	-	-3.6663	-3.6663	-3.6663	-6.10493	-6.10493	1.21095
ENSMMUG00000010174	INTS7	ENSMMUT00000073898,ENSMMUT00000045249,ENSMMUT00000063892,ENSMMUT00000014205	protein_coding	1:154518708-154518830,1:154559853-154559921,1:154559884-154559921,1:154579792-154579890,1:154535534-154535651,1:154545098-154545337,1:154509683-154509820,1:154506442-154506588,1:154542374-154542471,1:154505494-154505623,1:154573220-154573352,1:154518020-154518219,1:154548225-154548431,1:154535534-154535570,1:154546960-154547017,1:154558381-154558484,1:154491256-154491349,1:154505013-154505016,1:1…	+	-3.09954	6.52912	4.62429	2.61564	1.49641	3.94182
ENSMMUG00000020560	LPGAT1	ENSMMUT00000028931	protein_coding	1:154778638-154778744,1:154779673-154779784,1:154733720-154733838,1:154743701-154743974,1:154748106-154748232,1:154691989-154692253,1:154782453-154782508,1:154786036-154787059,1:154739803-154739898	+	1.50817	5.89279	6.19659	3.12505	5.93676	4.53574
ENSMMUG00000005216	NEK2	ENSMMUT00000071646,ENSMMUT00000007344	protein_coding	1:154857163-154857288,1:154848449-154848715,1:154853990-154854116,1:154849555-154849772,1:154855066-154855285,1:154848620-154848715,1:154860716-154862670,1:154850362-154850602,1:154866393-154866448,1:154852794-154852876	+	-4.95867	4.72763	5.35849	1.68972	-1.85941	5.29715
ENSMMUG00000038160	NA	ENSMMUT00000053541	protein_coding	1:155076006-155076239,1:155076267-155076422,1:155075888-155075986	-	-5.68724	0.286622	0.832566	-4.084	1.1675	-1.65156
ENSMMUG00000007817	NA	ENSMMUT00000010945	lincRNA	1:155142733-155142942,1:155107562-155107627,1:155129079-155129146,1:155133879-155134028,1:155134162-155134243	-	-3.27512	4.92514	-3.27512	1.80211	-6.49612	3.06892
ENSMMUG00000031427	TRAF5	ENSMMUT00000045246	protein_coding	1:155161184-155161276,1:155166334-155166408,1:155171068-155171169,1:155185054-155185088,1:155173077-155173134,1:155167426-155167590,1:155156747-155156887,1:155166716-155166793,1:155151370-155154229,1:155154878-155155046,1:155174079-155174297	-	3.30167	4.46192	1.89821	3.0039	5.69154	0.966369
ENSMMUG00000020383	RCOR3	ENSMMUT00000028663,ENSMMUT00000010908,ENSMMUT00000067104,ENSMMUT00000070895	protein_coding	1:155255804-155255965,1:155216266-155216610,1:155241144-155241362,1:155235116-155235193,1:155216375-155216610,1:155272250-155272274,1:155260589-155260666,1:155271813-155271856,1:155252910-155252988,1:155257963-155258015,1:155271813-155272069,1:155225810-155225867,1:155253987-155254111,1:155271813-155271861,1:155272299-155272413,1:155217071-155217312	-	-3.6542	7.65464	7.77243	3.78016	3.76231	4.2304
ENSMMUG00000037877	NA	ENSMMUT00000053457	lincRNA	1:156295791-156296386,1:156295114-156295376	+	-5.66959	1.1626	-5.66959	-4.10165	-1.97328	-4.10165
ENSMMUG00000022066	UTP25	ENSMMUT00000031048	protein_coding	1:156675416-156675826,1:156673466-156673685,1:156677473-156677561,1:156656454-156661386,1:156671546-156671748,1:156670134-156670316,1:156684495-156684809,1:156668899-156669144,1:156679320-156679493,1:156682522-156682561,1:156669886-156669998,1:156681635-156681872	-	-1.0085	4.96536	-1.0085	1.15689	1.79927	-0.0078102
ENSMMUG00000022065	IRF6	ENSMMUT00000031042,ENSMMUT00000045233	protein_coding	1:156721482-156721519,1:156712267-156712443,1:156718215-156718343,1:156724123-156724241,1:156723021-156723413,1:156725242-156725466,1:156712270-156712443,1:156725242-156728163,1:156711641-156711712,1:156717082-156717286,1:156721541-156721640,1:156721482-156721640,1:156707506-156707733	+	5.25695	0.914798	-6.76733	-3.0039	5.41223	-3.0039
ENSMMUG00000047787	C1orf74	ENSMMUT00000075136	protein_coding	1:156728587-156729480,1:156730173-156734671	+	-3.95294	3.9067	-3.95294	0.742252	1.07686	-5.81829
ENSMMUG00000022062	TRAF3IP3	ENSMMUT00000031039,ENSMMUT00000045228,ENSMMUT00000045229,ENSMMUT00000054491,ENSMMUT00000072598,ENSMMUT00000056130	protein_coding	1:156754562-156754666,1:156734426-156734448,1:156753378-156753720,1:156736364-156736499,1:156735699-156735761,1:156753318-156753662,1:156738361-156738501,1:156733277-156733413,1:156753378-156753662,1:156750106-156750201,1:156750301-156750364,1:156750301-156750330,1:156740824-156740895,1:156731574-156731828,1:156750818-156750875,1:156732428-156732541,1:156750601-156750625,1:156738114-156738251,1:1…	-	-2.40871	3.80304	5.46588	4.96372	5.72001	-3.82352
ENSMMUG00000040879	HSD11B1	ENSMMUT00000065521	protein_coding	1:156809505-156809635,1:156808600-156808711,1:156810416-156810529,1:156776053-156780849,1:156808291-156808476,1:156782310-156782453	-	-0.807757	1.27982	-0.60514	1.87833	-0.803566	-1.20784
ENSMMUG00000045482	G0S2	ENSMMUT00000078924	protein_coding	1:156839742-156839867,1:156838931-156839630	-	-1.23923	-1.23923	8.9099	2.93968	-1.1549	4.64667
ENSMMUG00000007129	CD46	ENSMMUT00000009949,ENSMMUT00000009946,ENSMMUT00000009947,ENSMMUT00000009945,ENSMMUT00000009948,ENSMMUT00000009951,ENSMMUT00000009952	protein_coding	1:158798738-158798776,1:158791723-158791815,1:158796952-158796987,1:158788494-158788566,1:158788449-158788566,1:158818178-158818280,1:158818684-158818872,1:158815789-158815874,1:158824027-158824123,1:158814107-158814304,1:158796375-158796438,1:158804988-158805029,1:158808305-158808487,1:158807857-158807901,1:158807700-158807744,1:158788493-158788505,1:158788542-158788566	-	-1.40195	7.71431	-1.40195	3.00425	1.92471	-0.0185413
ENSMMUG00000040888	CR1L	ENSMMUT00000019100	protein_coding	1:158850570-158850797,1:158888662-158888747,1:158874746-158874922,1:158873179-158873264,1:158894795-158894974,1:158846535-158846602,1:158877665-158878063,1:158862349-158862434,1:158869100-158869199,1:158874552-158874654,1:158931397-158931493,1:158894066-158894165	-	-4.05722	-4.05722	-4.05722	-5.71401	-0.743628	-5.71401
ENSMMUG00000013596	CR1	ENSMMUT00000019096,ENSMMUT00000019097	protein_coding	1:158963346-158963431,1:158999382-158999784,1:159078070-159078155,1:158965972-158966148,1:158999386-158999784,1:159079816-159079918,1:158946929-158947052,1:158996983-158997085,1:159007638-159007737,1:159008352-159008531,1:159100092-159100191,1:159074727-159074906,1:159080010-159080186,1:158970675-158970760,1:158995926-158996011,1:158997173-158997349,1:159011661-159011776,1:159110616-159110736,1:1…	-	-4.39427	5.9044	2.41808	1.95957	4.91316	-2.94452
ENSMMUG00000013602	CR2	ENSMMUT00000019104,ENSMMUT00000019106	protein_coding	1:159129062-159129247,1:159133252-159133336,1:159136423-159136513,1:159132822-159132904,1:159155582-159155798,1:159127071-159127146,1:159121555-159121645,1:159130707-159130892,1:159138801-159138989,1:159116863-159117615,1:159155582-159155639,1:159140597-159140986,1:159138617-159138716,1:159137411-159137818,1:159136594-159136770,1:159131941-159132333,1:159133960-159134367,1:159127849-159127872,1:1…	-	-0.577602	6.32588	5.94438	4.9682	8.44689	-1.72243
ENSMMUG00000043588	NA	ENSMMUT00000061504	protein_coding	1:159180224-159180465,1:159180493-159180721	-	-4.06082	-4.06082	-4.06082	-0.761612	-5.71042	-5.71042
ENSMMUG00000011711	NA	ENSMMUT00000074111,ENSMMUT00000070477,ENSMMUT00000076075,ENSMMUT00000056298,ENSMMUT00000075832,ENSMMUT00000016407	protein_coding	1:159277697-159277885,1:159271766-159272344,1:159250910-159250930,1:159254317-159254381,1:159250866-159250930,1:159271766-159271880,1:159284251-159284442,1:159272310-159272416,1:159286960-159287062,1:159272346-159272569,1:159272456-159272569,1:159282152-159282237,1:159269733-159269753,1:159271766-159272569,1:159268657-159268778,1:159250807-159250930,1:159268521-159268774,1:159283273-159283372,1:1…	-	-1.94561	8.19363	1.26399	1.67016	2.51039	3.33147
ENSMMUG00000040003	NA	ENSMMUT00000070592	protein_coding	1:159698692-159698747,1:159699001-159699073,1:159698768-159698806,1:159698821-159698973	-	-0.190683	-3.75017	-3.27577	-1.89424	-1.18462	-4.13777
ENSMMUG00000023567	MAPKAPK2	ENSMMUT00000033150,ENSMMUT00000056590,ENSMMUT00000069560,ENSMMUT00000033149	protein_coding	1:159885543-159885669,1:159929548-159929766,1:159886841-159886980,1:159882895-159883038,1:159930077-159930082,1:159883713-159883793,1:159884380-159884504,1:159881343-159883038,1:159929548-159929832,1:159886216-159886295,1:159884879-159884954,1:159929548-159930158,1:159886591-159886655,1:159929800-159929832,1:159883541-159883594,1:159929548-159929724,1:159883907-159883992	-	8.08662	8.57408	9.14834	9.20511	8.07531	8.52861
ENSMMUG00000045320	NA	ENSMMUT00000069920	protein_coding	1:159918263-159918286,1:159919201-159919354,1:159919411-159919718	+	-3.06279	4.43844	-0.705104	0.0139606	0.753894	-0.0973093
ENSMMUG00000023566	DYRK3	ENSMMUT00000074237,ENSMMUT00000045188	protein_coding	1:159932048-159932125,1:159980748-159980852,1:159967240-159968817,1:159979559-159979575,1:159979559-159979652,1:159978800-159978911	-	-1.7508	0.922384	-1.7508	0.171227	-4.16357	1.41314
ENSMMUG00000002528	EIF2D	ENSMMUT00000003596,ENSMMUT00000003597	protein_coding	1:160017588-160017677,1:160016848-160016951,1:160019471-160019566,1:160016375-160016420,1:160003496-160003722,1:160013460-160013713,1:160004629-160004819,1:160014211-160014328,1:160024725-160024795,1:160003667-160003722,1:160017072-160017221,1:160020817-160020937,1:160007605-160007695,1:160011175-160011282,1:160006549-160006632,1:160022807-160022981	+	-4.05722	-4.05722	-4.05722	-5.71401	-0.743628	-5.71401
ENSMMUG00000045607	RASSF5	ENSMMUT00000003591,ENSMMUT00000003594,ENSMMUT00000003593	protein_coding	1:160058791-160059309,1:160078520-160078641,1:160106130-160106586,1:160031889-160032186,1:160106130-160106686,1:160031214-160031365,1:160031250-160031365,1:160033207-160033317,1:160027272-160029720,1:160029698-160029720	-	9.45837	9.34992	9.35201	10.1737	9.73761	8.24898
ENSMMUG00000002526	IKBKE	ENSMMUT00000070885,ENSMMUT00000045173,ENSMMUT00000045175	protein_coding	1:160138282-160138469,1:160120221-160120292,1:160140313-160140431,1:160123317-160123356,1:160140313-160140399,1:160133120-160133211,1:160134893-160135072,1:160117327-160118105,1:160128625-160128700,1:160138232-160138262,1:160142446-160142535,1:160142994-160143599,1:160136372-160136532,1:160135363-160135473,1:160122448-160122549,1:160139156-160139296,1:160136956-160137137,1:160121088-160121184,1:1…	-	-3.28044	6.33838	-3.28044	1.75514	-2.63393	0.656288
ENSMMUG00000022614	NA	ENSMMUT00000053215,ENSMMUT00000031823,ENSMMUT00000070363,ENSMMUT00000045168	protein_coding	1:160160091-160160271,1:160158466-160158598,1:160167116-160167340,1:160228416-160228478,1:160220248-160220463,1:160157570-160157629,1:160219483-160219611,1:160173309-160173414,1:160300754-160300946,1:160269080-160269242,1:160395774-160395840,1:160162960-160163039,1:160197074-160197158,1:160193645-160193667,1:160175290-160175424,1:160152050-160152433,1:160191800-160191824,1:160176355-160176432,1:1…	-	5.72737	5.31738	2.73252	3.43022	5.30502	5.04202
ENSMMUG00000004318	NA	ENSMMUT00000071622,ENSMMUT00000061317,ENSMMUT00000075889,ENSMMUT00000006134	protein_coding	1:160415345-160415399,1:160415345-160415439,1:160397822-160397973,1:160398259-160398319,1:160415345-160416620,1:160399782-160399933,1:160406272-160406396,1:160402240-160402317	+	-5.8982	2.60974	-5.8982	-3.87303	-3.87303	-1.44059
ENSMMUG00000002254	RHEX	ENSMMUT00000075027,ENSMMUT00000003189	protein_coding	1:160500401-160500501,1:160500743-160500753,1:160497370-160497431,1:160493947-160496821,1:160555136-160555223,1:160500743-160500849,1:160496621-160496821,1:160498776-160498919	-	-1.2078	-4.7468	-4.7468	-2.7809	-2.89607	-5.02443
ENSMMUG00000021426	SLC41A1	ENSMMUT00000030159	protein_coding	1:160785802-160785950,1:160780985-160781056,1:160769518-160769659,1:160789499-160793918,1:160771373-160772390,1:160779757-160779864,1:160783821-160783900,1:160781714-160781858,1:160781999-160782145,1:160782763-160782910,1:160785343-160785477	+	9.51328	6.74203	-1.09685	5.25044	5.21063	4.69739
ENSMMUG00000021227	RAB29	ENSMMUT00000064760,ENSMMUT00000029866	protein_coding	1:160808106-160808287,1:160807157-160807228,1:160804670-160804917,1:160809608-160809719,1:160804794-160804917,1:160804249-160804388,1:160809204-160809325	+	-3.68181	-3.68181	-3.68181	-6.08942	1.1334	-6.08942
ENSMMUG00000005645	NUCKS1	ENSMMUT00000007937,ENSMMUT00000007938	protein_coding	1:160851668-160851773,1:160861319-160861518,1:160860134-160860280,1:160858858-160859010,1:160829134-160829861,1:160849876-160849919,1:160861319-160864109,1:160849673-160849698,1:160860131-160860280,1:160849870-160849919,1:160855460-160855515	+	9.37359	10.5039	10.562	10.5195	10.667	9.25305
ENSMMUG00000004116	SLC45A3	ENSMMUT00000005846	protein_coding	1:160915384-160915591,1:160916179-160916580,1:160921370-160923312,1:160917445-160918230,1:160918929-160919194	+	-0.388892	3.41507	1.47315	-2.23374	3.33911	3.39396
ENSMMUG00000001024	ELK4	ENSMMUT00000005840,ENSMMUT00000001461	protein_coding	1:160956639-160956854,1:160948744-160948941,1:160956648-160956854,1:160964782-160965329,1:160960636-160960716,1:160961785-160961901,1:160959710-160960582	+	-4.54689	6.18946	-4.54689	-2.1418	4.46183	-5.22435
ENSMMUG00000004113	MFSD4A	ENSMMUT00000054785,ENSMMUT00000005838,ENSMMUT00000070852,ENSMMUT00000058602,ENSMMUT00000068333	protein_coding	1:160994786-160994901,1:160999741-160999939,1:160982166-160982236,1:160980767-160980887,1:160999741-161000432,1:160998776-160999036,1:161010422-161010651,1:160999741-161000004,1:160987500-160987647,1:160986540-160986592,1:160993562-160993735,1:160995682-160995795,1:160995627-160995795,1:160987494-160987647,1:160977103-160979607,1:161010422-161010655,1:160979552-160979607	-	-2.87585	1.88725	2.65477	-3.35638	5.94649	-0.923941
ENSMMUG00000004109	CDK18	ENSMMUT00000005832	protein_coding	1:161050068-161050158,1:161049740-161049817,1:161055984-161056109,1:161055144-161055200,1:161051321-161051418,1:161052460-161052583,1:161056716-161056858,1:161057048-161057432,1:161050986-161051091,1:161053906-161054000,1:161047274-161049105,1:161050850-161050892,1:161052209-161052329,1:161054187-161054301,1:161053540-161053602	-	-1.85198	-1.85198	4.1226	1.26994	-1.39492	0.543632
ENSMMUG00000018584	NUAK2	ENSMMUT00000026128	protein_coding	1:161272136-161272255,1:161256377-161256770,1:161273116-161273248,1:161273924-161275597,1:161269913-161269978,1:161269403-161269554,1:161266335-161266455	+	-4.71726	3.45637	-4.71726	-5.05397	-5.05397	4.12978
ENSMMUG00000010480	TMCC2	ENSMMUT00000014663,ENSMMUT00000014664,ENSMMUT00000045142,ENSMMUT00000045141,ENSMMUT00000060779,ENSMMUT00000014665,ENSMMUT00000056308	protein_coding	1:161308662-161308973,1:161310874-161311808,1:161307461-161308973,1:161312020-161312053,1:161333345-161333431,1:161323956-161324588,1:161323956-161324083,1:161337744-161338286,1:161311200-161311808,1:161350851-161351500,1:161306063-161308973,1:161310874-161311795,1:161337744-161337963,1:161333368-161333416,1:161337991-161338259,1:161309531-161309666,1:161312519-161312540	-	-0.287873	5.23234	-3.82688	2.57561	4.48634	-5.94436
ENSMMUG00000011746	NA	ENSMMUT00000016450	protein_coding	1:161355735-161355905,1:161355469-161355711	-	-4.55058	-0.451711	-0.115795	-0.922157	-2.26749	-1.92844
ENSMMUG00000010478	DSTYK	ENSMMUT00000014659	protein_coding	1:161434817-161434951,1:161419889-161420121,1:161422422-161422551,1:161426003-161426116,1:161396051-161396439,1:161423704-161423836,1:161421625-161421801,1:161432373-161432487,1:161369664-161369934,1:161423094-161423250,1:161435416-161435603,1:161420832-161420915,1:161414594-161415263	+	-5.09821	4.04575	-5.09821	-4.67303	3.19538	-4.67303
ENSMMUG00000018803	RBBP5	ENSMMUT00000045135,ENSMMUT00000026438,ENSMMUT00000075905,ENSMMUT00000073419,ENSMMUT00000053193	protein_coding	1:161487650-161487903,1:161465172-161465197,1:161464463-161465197,1:161488365-161488399,1:161481587-161481740,1:161487650-161487727,1:161487860-161487903,1:161466393-161466565,1:161477338-161477500,1:161485818-161486047,1:161481380-161481499,1:161465432-161465475,1:161487650-161487841,1:161485334-161485403,1:161493792-161493820,1:161466422-161466565,1:161458608-161459270,1:161482537-161482654,1:1…	+	-4.9535	5.26928	1.62975	5.05667	1.7066	-4.81774
ENSMMUG00000018797	CNTN2	ENSMMUT00000075141,ENSMMUT00000026435	protein_coding	1:161503740-161508054,1:161521880-161521979,1:161523495-161523639,1:161522897-161522992,1:161514458-161514607,1:161517193-161517343,1:161520193-161520368,1:161508474-161508642,1:161515791-161515911,1:161519044-161519173,1:161523204-161523379,1:161507945-161508054,1:161509581-161509767,1:161511648-161511882,1:161528431-161528585,1:161516439-161516614,1:161538178-161538263,1:161516952-161517079,1:1…	-	-2.32939	-5.8684	-3.51071	-3.90283	-3.90283	-3.90283
ENSMMUG00000011236	MDM4	ENSMMUT00000045117,ENSMMUT00000045118,ENSMMUT00000015723,ENSMMUT00000045116,ENSMMUT00000063371,ENSMMUT00000045115,ENSMMUT00000056381,ENSMMUT00000045119	protein_coding	1:162090502-162091271,1:162059624-162059674,1:162042412-162042828,1:162047744-162047893,1:162054166-162054245,1:162054958-162054996,1:162054146-162054245,1:162049479-162049639,1:162061633-162061766,1:162042412-162042981,1:162060184-162060239,1:162045547-162045627,1:162067053-162067130,1:162063979-162064044,1:162054958-162055025,1:162055534-162055535,1:162067053-162067165	-	-3.3428	8.72765	8.80274	4.71432	5.12016	4.35311
ENSMMUG00000016563	PIK3C2B	ENSMMUT00000023260,ENSMMUT00000061063	protein_coding	1:162132104-162132258,1:162168908-162169014,1:162139648-162139681,1:162170925-162171053,1:162146339-162146506,1:162166621-162166738,1:162154722-162154814,1:162147062-162147173,1:162136047-162136158,1:162153653-162153760,1:162141909-162142031,1:162136305-162136384,1:162162690-162162846,1:162151890-162151983,1:162171624-162171812,1:162168442-162168523,1:162131388-162131488,1:162126776-162127795,1:1…	+	-2.95959	7.56921	-2.95959	-4.56811	3.49009	2.72804
ENSMMUG00000016561	PPP1R15B	ENSMMUT00000023258	protein_coding	1:162190564-162192342,1:162184740-162187426	+	5.15406	4.05471	5.26369	8.78824	8.39586	-2.71163
ENSMMUG00000017114	PLEKHA6	ENSMMUT00000071423,ENSMMUT00000024064	protein_coding	1:162387587-162387716,1:162368118-162368260,1:162400050-162400183,1:162369834-162370319,1:162270914-162271286,1:162372681-162372767,1:162380114-162380194,1:162371701-162372217,1:162386139-162386288,1:162400683-162400828,1:162377819-162377899,1:162406118-162410040,1:162398321-162398494,1:162361976-162362048,1:162381919-162382014,1:162369837-162370319,1:162361213-162361317,1:162406118-162410088,1:1…	+	-3.56137	-0.888191	-3.56137	2.28044	-4.0815	-6.20986
ENSMMUG00000017112	GOLT1A	ENSMMUT00000024061	protein_coding	1:162431075-162431138,1:162431825-162432399,1:162428526-162428704,1:162427353-162427444,1:162415240-162415345	+	-2.64328	-4.29899	-3.82459	-3.58895	-3.58895	-3.58895
ENSMMUG00000008462	ETNK2	ENSMMUT00000045107,ENSMMUT00000011833	protein_coding	1:162477951-162478208,1:162483058-162483180,1:162477626-162478208,1:162497257-162498447,1:162489842-162489870,1:162492656-162492801,1:162479835-162480094,1:162488314-162488456,1:162489628-162489711,1:162495170-162495349	+	-4.19249	-4.19249	-4.19249	-5.57874	-1.42	-5.57874
ENSMMUG00000008460	SOX13	ENSMMUT00000011831	protein_coding	1:162555849-162556459,1:162506162-162506258,1:162506407-162506516,1:162507391-162507476,1:162514802-162514888,1:162504551-162504767,1:162511692-162511806,1:162506977-162507139,1:162505594-162505737,1:162516274-162516490,1:162514978-162515089,1:162512721-162512893,1:162501683-162503565,1:162512209-162512277	-	-3.33916	-3.33916	-3.33916	-6.43207	-6.43207	2.84667
ENSMMUG00000031372	SNRPE	ENSMMUT00000045098	protein_coding	1:162765384-162765479,1:162764873-162764899,1:162763343-162763405,1:162761957-162762035,1:162757335-162757539	-	-0.0505413	8.52793	5.17259	5.32561	5.15752	3.16685
ENSMMUG00000010539	ZC3H11A	ENSMMUT00000011675,ENSMMUT00000014745	protein_coding	1:162796800-162796916,1:162772973-162774958,1:162776557-162776576,1:162785217-162785285,1:162824019-162825477,1:162810026-162810223,1:162810026-162810079,1:162797042-162797245,1:162794965-162795075,1:162796489-162796569,1:162775957-162776024,1:162792586-162792648,1:162831842-162831973,1:162788118-162788216,1:162778520-162778596,1:162776390-162776556,1:162779236-162779739,1:162777043-162777358,1:1…	-	3.23025	8.63628	8.61574	6.56646	7.07833	6.83749
ENSMMUG00000043346	LAX1	ENSMMUT00000061665	protein_coding	1:162864206-162864423,1:162863935-162864072,1:162857131-162857241,1:162848972-162854666,1:162856463-162856542,1:162857702-162857811	-	9.46379	5.94531	7.59149	7.59394	6.65203	8.75462
ENSMMUG00000021116	ATP2B4	ENSMMUT00000029699,ENSMMUT00000029695	protein_coding	1:162915196-162915438,1:162939887-162940079,1:162919480-162919641,1:162924934-162925131,1:162910041-162910128,1:162913715-162913956,1:162921214-162921249,1:162887616-162887641,1:162922365-162922490,1:162912161-162912392,1:162904079-162904290,1:162911132-162911311,1:162910041-162910124,1:162902768-162902875,1:162941076-162941219,1:162905361-162905574,1:162906035-162906226,1:162911128-162911311,1:1…	-	-3.0594	-3.0594	-3.0594	4.24549	-6.71184	-6.71184
ENSMMUG00000016477	NA	ENSMMUT00000023142	protein_coding	1:162966793-162966990,1:162966229-162966753	+	-4.82558	-2.94228	-4.82558	-2.70212	-4.94566	-4.94566
ENSMMUG00000021640	OPTC	ENSMMUT00000030455	protein_coding	1:163128224-163128426,1:163124359-163124454,1:163130948-163131086,1:163121273-163123818,1:163131841-163132268,1:163129217-163129375	-	-5.27857	-5.27857	-2.92088	-4.49267	-4.49267	-4.49267
ENSMMUG00000021641	PRELP	ENSMMUT00000030456	protein_coding	1:163153685-163153869,1:163137836-163141261,1:163143815-163144803	-	4.24515	-1.53416	2.75817	-1.05899	5.61403	0.91411
ENSMMUG00000040155	NA	ENSMMUT00000068984	protein_coding	1:163173861-163174115	-	5.78207	8.91256	9.06503	8.12663	8.98529	6.64773
ENSMMUG00000011981	BTG2	ENSMMUT00000016779	protein_coding	1:163324105-163324371,1:163322270-163322818	-	-4.0584	4.78974	2.95159	-1.16358	1.05417	3.79234
ENSMMUG00000008709	CHIT1	ENSMMUT00000012171,ENSMMUT00000045083	protein_coding	1:163420891-163421135,1:163418716-163418829,1:163418196-163418381,1:163420891-163422163,1:163415727-163415850,1:163414388-163414553,1:163408391-163408415,1:163409445-163409474,1:163408139-163408415,1:163412170-163412371,1:163412947-163413003,1:163414790-163414914,1:163420162-163420288	+	-0.0929391	-4.56851	-4.56851	1.17548	-5.20272	-5.20272
ENSMMUG00000008711	CHI3L1	ENSMMUT00000004679	protein_coding	1:163458246-163460211,1:163457179-163457361,1:163450627-163451228,1:163457954-163458070,1:163454049-163454199,1:163454986-163455107,1:163452463-163452664,1:163456543-163456666,1:163451505-163451534,1:163453219-163453275	+	0.575097	-2.01718	-3.90048	-3.62723	-3.7424	2.02706
ENSMMUG00000000801	NA	ENSMMUT00000045076,ENSMMUT00000057032	lincRNA	1:163637136-163637309,1:163625420-163625500,1:163617528-163621161,1:163626060-163626223,1:163636849-163636938,1:163623063-163623218,1:163635916-163636083,1:163627873-163628053,1:163620976-163621161	-	4.78764	6.85576	7.02832	6.54806	5.55122	6.57244
ENSMMUG00000007047	CYB5R1	ENSMMUT00000060056,ENSMMUT00000058972,ENSMMUT00000009844	protein_coding	1:163731602-163731618,1:163734947-163735032,1:163731789-163731936,1:163733983-163734066,1:163732085-163732157,1:163735976-163739854,1:163735510-163735609,1:163735976-163736148,1:163731373-163731494,1:163731787-163731936,1:163732692-163732798,1:163733173-163733302	+	-6.47214	-4.58884	3.59614	-3.2991	-3.2991	-0.866655
ENSMMUG00000007046	ADIPOR1	ENSMMUT00000009842,ENSMMUT00000033260	protein_coding	1:163755595-163755788,1:163739936-163740151,1:163753937-163754022,1:163752644-163752830,1:163747177-163747411,1:163756106-163760697,1:163753855-163754042,1:163750905-163751076,1:163744052-163744118,1:163749508-163749624,1:163747271-163747411	+	-0.0212516	5.48435	5.35766	3.62266	3.35198	3.84611
ENSMMUG00000017849	KLHL12	ENSMMUT00000069503,ENSMMUT00000025086,ENSMMUT00000045068	protein_coding	1:163810304-163810402,1:163777326-163777565,1:163794121-163794235,1:163808866-163809061,1:163782103-163782256,1:163807537-163807643,1:163795035-163795083,1:163791749-163791898,1:163794121-163794239,1:163811157-163811343,1:163811920-163813483,1:163794205-163794235,1:163811920-163811942,1:163777371-163777565,1:163809834-163809992,1:163783931-163784148,1:163774087-163774354	+	-2.42305	8.15987	2.978	3.87341	3.65651	1.1849
ENSMMUG00000041850	RABIF	ENSMMUT00000065134	protein_coding	1:163815289-163815582,1:163823269-163826706	+	-4.69041	4.28651	1.76303	3.03515	3.40481	-5.08083
[truncated: 23,242 more rows]

## Sheet: Differential Analysis
		Supplement l Table: RNAseq data of NKB cells, NK cells and B cells from SIV infected colons.
[truncated: 24,324 more rows]
